# Supplementary material for: Bis[2-(cyclo­hexyl­imino­meth­yl)-5-methoxy­phenolato]copper(II)
Source: Acta Crystallogr Sect E Struct Rep Online. 2009 Dec 4;66(Pt 1):m14. doi: 10.1107/S1600536809051629 (PMC2980104; doi:10.1107/S1600536809051629)
Supplement: Supplementary file 1 [file e-66-00m14-sup1.cif]

##############################################################################
###                                                                        ###
###        Electronic paper (Acta Crystallographica Section E)             ###
###                                                                        ###
##############################################################################
#                                                                            #
# This CIF contains the data in a paper accepted for publication in Acta     #
# Crystallographica Section E. It conforms to the requirements of Notes      #
# for Authors for Section E, and has been peer reviewed under the auspices   #
# of the IUCr Commission on Journals.                                        #
#                                                                            #
# Full details of the Crystallographic Information File format               #
# are given in the paper "The Crystallographic Information File (CIF):       #
# a New Standard Archive File for Crystallography" by S. R. Hall, F. H.      #
# Allen and I. D. Brown [Acta Cryst. (1991), A47, 655-685].                  #
#                                                                            #
# The current version of the core CIF dictionary is obtainable from          #
# ftp://ftp.iucr.org/pub/cif_core.dic. The current version number is 2.4.    #
#                                                                            #
# Software is freely available for graphical display of the structure(s) in  #
# this CIF.  For information consult the CIF home page http://www.iucr.org/  #
# cif/home.html                                                              #
#                                                                            #
# This file may be used for bona fide research purposes within the           #
# scientific community so long as proper attribution is given to the journal # 
# article from which it was obtained.                                        #
#                                                                            #
##############################################################################
                                             
data_global
_audit_creation_method     'form.cif (version 2.0)'
_journal_data_validation_number     ?
_journal_date_recd_electronic     2009-11-30
_journal_date_accepted     2009-11-30
_journal_name_full     'Acta Crystallographica, Section E'
_journal_year     2010
_journal_volume     66
_journal_issue      1
_journal_page_first     m14
_journal_page_last     m14
_journal_paper_category     QM
_journal_coeditor_code     CI2979
_publ_contact_author_name     'Jian-Ying Miao'
_publ_contact_author_address
;
Department of Chemistry and Chemical Engineering
Baoji University of Arts and Sciences
Baoji 721007
People's Republic of China
;
_publ_contact_author_email     jianying_miao@163.com
_publ_contact_author_fax     '0086-917-3364272'
_publ_contact_author_phone     '0086-917-3364082'
_publ_section_title
;
Bis[2-(cyclohexyliminomethyl)-5-methoxyphenolato]copper(II)
;
loop_
    _publ_author_name
    _publ_author_address
    'Jian-Ying Miao'
;
Department of Chemistry and Chemical Engineering
Baoji University of Arts and Sciences
Baoji 721007
People's Republic of China
;
data_I
_audit_creation_method     SHELXL-97
_chemical_name_systematic
;
Bis[2-(cyclohexyliminomethyl)-5-methoxyphenolato]copper(II)
;
_chemical_name_common     ?
_chemical_formula_moiety     'C28 H36 Cu N2 O4'
_chemical_formula_sum     'C28 H36 Cu N2 O4'
_chemical_formula_iupac     '[Cu (C14 H18 N O2)2]'
_chemical_formula_weight     528.13
_chemical_melting_point     ?
_symmetry_cell_setting     Monoclinic
_symmetry_space_group_name_H-M     'P 21/c'
_symmetry_space_group_name_Hall     '-P 2ybc'
loop_
    _symmetry_equiv_pos_as_xyz
    'x, y, z'
    '-x, y+1/2, -z+1/2'
    '-x, -y, -z'
    'x, -y-1/2, z-1/2'
_cell_length_a     6.4557(10)
_cell_length_b     11.5170(17)
_cell_length_c     17.074(3)
_cell_angle_alpha     90.00
_cell_angle_beta     99.138(2)
_cell_angle_gamma     90.00
_cell_volume     1253.4(3)
_cell_formula_units_Z     2
_cell_measurement_reflns_used     2706
_cell_measurement_theta_min     2.4
_cell_measurement_theta_max     28.7
_cell_measurement_temperature     298(2)
_exptl_crystal_description     Block
_exptl_crystal_colour     blue
_exptl_crystal_size_max     0.23
_exptl_crystal_size_mid     0.20
_exptl_crystal_size_min     0.20
_exptl_crystal_density_diffrn     1.399
_exptl_crystal_density_meas     ?
_exptl_crystal_density_method     'not measured'
_exptl_crystal_F_000     558
_exptl_absorpt_coefficient_mu     0.909
_exptl_absorpt_correction_type     multi-scan
_exptl_absorpt_process_details     '(SADABS; Sheldrick, 1996)'
_exptl_absorpt_correction_T_min     0.8183
_exptl_absorpt_correction_T_max     0.8392
_exptl_special_details
;
;
_diffrn_ambient_temperature     298(2)
_diffrn_radiation_type     MoK\a
_diffrn_radiation_wavelength     0.71073
_diffrn_radiation_source     'fine-focus sealed tube'
_diffrn_radiation_monochromator     graphite
_diffrn_measurement_device_type     'Bruker SMART CCD area-detector'
_diffrn_measurement_method     '\w scans'
_diffrn_detector_area_resol_mean     ?
_diffrn_reflns_number     6860
_diffrn_reflns_av_R_equivalents     0.0213
_diffrn_reflns_av_sigmaI/netI     0.0274
_diffrn_reflns_theta_min     2.14
_diffrn_reflns_theta_max     27.00
_diffrn_reflns_theta_full     27.00
_diffrn_measured_fraction_theta_max     0.995
_diffrn_measured_fraction_theta_full     0.995
_diffrn_reflns_limit_h_min     -6
_diffrn_reflns_limit_h_max     8
_diffrn_reflns_limit_k_min     -14
_diffrn_reflns_limit_k_max     14
_diffrn_reflns_limit_l_min     -17
_diffrn_reflns_limit_l_max     21
_diffrn_standards_number     0
_diffrn_standards_interval_count     .
_diffrn_standards_interval_time     .
_diffrn_standards_decay_%     ?
_refine_special_details
;
Refinement of <i>F</i>^2^ against ALL reflections. The weighted <i>R</i>-factor
<i>wR</i> and goodness of fit <i>S</i> are based on <i>F</i>^2^, conventional
<i>R</i>-factors <i>R</i> are based on <i>F</i>, with <i>F</i> set to zero for
negative <i>F</i>^2^. The threshold expression of <i>F</i>^2^ >
\s(<i>F</i>^2^) is used only for calculating <i>R</i>-factors(gt) <i>etc</i>.
and is not relevant to the choice of reflections for refinement.
<i>R</i>-factors based on <i>F</i>^2^ are statistically about twice as large
as those based on <i>F</i>, and <i>R</i>- factors based on ALL data will be
even larger.
;
_reflns_number_total     2727
_reflns_number_gt     2232
_reflns_threshold_expression     I>2\s(I)
_refine_ls_structure_factor_coef     Fsqd
_refine_ls_matrix_type     full
_refine_ls_R_factor_all     0.0391
_refine_ls_R_factor_gt     0.0296
_refine_ls_wR_factor_gt     0.0752
_refine_ls_wR_factor_ref     0.0802
_refine_ls_goodness_of_fit_ref     1.035
_refine_ls_restrained_S_all     1.035
_refine_ls_number_reflns     2727
_refine_ls_number_parameters     161
_refine_ls_number_restraints     0
_refine_ls_hydrogen_treatment     constr
_refine_ls_weighting_scheme     calc
_refine_ls_weighting_details
         'calc w=1/[\s^2^(Fo^2^)+(0.0393P)^2^+0.3443P] where P=(Fo^2^+2Fc^2^)/3'
_atom_sites_solution_hydrogens     geom
_atom_sites_solution_primary     direct
_atom_sites_solution_secondary     difmap
_refine_ls_shift/su_max     0.001
_refine_ls_shift/su_mean     <0.001
_refine_diff_density_max     0.283
_refine_diff_density_min     -0.247
_refine_ls_extinction_method     none
_refine_ls_extinction_coef     ?
loop_
    _atom_type_symbol
    _atom_type_description
    _atom_type_scat_dispersion_real
    _atom_type_scat_dispersion_imag
    _atom_type_scat_source
    'C' 'C' 0.0033 0.0016
                         'International Tables Vol C Tables 4.2.6.8 and 6.1.1.4'
    'H' 'H' 0.0000 0.0000
                         'International Tables Vol C Tables 4.2.6.8 and 6.1.1.4'
    'N' 'N' 0.0061 0.0033
                         'International Tables Vol C Tables 4.2.6.8 and 6.1.1.4'
    'O' 'O' 0.0106 0.0060
                         'International Tables Vol C Tables 4.2.6.8 and 6.1.1.4'
    'Cu' 'Cu' 0.3201 1.2651
                         'International Tables Vol C Tables 4.2.6.8 and 6.1.1.4'
_computing_data_collection     'SMART (Bruker, 1998)'
_computing_cell_refinement     'SAINT (Bruker, 1998)'
_computing_data_reduction     'SAINT (Bruker, 1998)'
_computing_structure_solution     'SHELXS97 (Sheldrick, 2008)'
_computing_structure_refinement     'SHELXL97 (Sheldrick, 2008)'
_computing_molecular_graphics     'SHELXTL (Sheldrick, 2008)'
_computing_publication_material     'SHELXTL (Sheldrick, 2008)'
loop_
    _atom_site_type_symbol
    _atom_site_label
    _atom_site_fract_x
    _atom_site_fract_y
    _atom_site_fract_z
    _atom_site_U_iso_or_equiv
    _atom_site_adp_type
    _atom_site_calc_flag
    _atom_site_refinement_flags
    _atom_site_occupancy
    _atom_site_disorder_assembly
    _atom_site_disorder_group
    Cu Cu1 0.0000 0.0000 0.0000 0.02741(11) Uani d S 1 . .
    N N1 0.2825(2) -0.05099(13) 0.05759(8) 0.0279(3) Uani d . 1 . .
    O O1 -0.02292(18) 0.11030(12) 0.08083(8) 0.0369(3) Uani d . 1 . .
    O O2 0.2183(2) 0.44832(13) 0.22866(8) 0.0435(3) Uani d . 1 . .
    C C1 0.3444(3) 0.13149(15) 0.12935(10) 0.0293(4) Uani d . 1 . .
    C C2 0.1333(3) 0.17066(15) 0.11880(10) 0.0290(4) Uani d . 1 . .
    C C3 0.0893(3) 0.27716(16) 0.15350(11) 0.0324(4) Uani d . 1 . .
    H H3 -0.0488 0.3025 0.1492 0.039 Uiso calc R 1 . .
    C C4 0.2490(3) 0.34426(15) 0.19372(10) 0.0321(4) Uani d . 1 . .
    C C5 0.4579(3) 0.30770(17) 0.20160(12) 0.0377(4) Uani d . 1 . .
    H H5 0.5654 0.3543 0.2271 0.045 Uiso calc R 1 . .
    C C6 0.5013(3) 0.20248(16) 0.17120(11) 0.0350(4) Uani d . 1 . .
    H H6 0.6396 0.1769 0.1784 0.042 Uiso calc R 1 . .
    C C7 0.4013(3) 0.01873(15) 0.10362(11) 0.0314(4) Uani d . 1 . .
    H H7 0.5373 -0.0064 0.1220 0.038 Uiso calc R 1 . .
    C C8 0.3570(3) -0.17037(15) 0.04404(11) 0.0292(4) Uani d . 1 . .
    H H8 0.3409 -0.1818 -0.0135 0.035 Uiso calc R 1 . .
    C C9 0.5849(3) -0.19822(16) 0.07803(12) 0.0344(4) Uani d . 1 . .
    H H9A 0.6775 -0.1459 0.0555 0.041 Uiso calc R 1 . .
    H H9B 0.6075 -0.1871 0.1351 0.041 Uiso calc R 1 . .
    C C10 0.6355(3) -0.32350(17) 0.05889(14) 0.0425(5) Uani d . 1 . .
    H H10A 0.7792 -0.3409 0.0820 0.051 Uiso calc R 1 . .
    H H10B 0.6229 -0.3327 0.0019 0.051 Uiso calc R 1 . .
    C C11 0.4882(3) -0.40877(17) 0.09089(14) 0.0448(5) Uani d . 1 . .
    H H11A 0.5208 -0.4873 0.0763 0.054 Uiso calc R 1 . .
    H H11B 0.5082 -0.4041 0.1483 0.054 Uiso calc R 1 . .
    C C12 0.2621(3) -0.38098(17) 0.05739(14) 0.0455(5) Uani d . 1 . .
    H H12A 0.1699 -0.4333 0.0801 0.055 Uiso calc R 1 . .
    H H12B 0.2392 -0.3927 0.0004 0.055 Uiso calc R 1 . .
    C C13 0.2090(3) -0.25579(16) 0.07562(13) 0.0389(4) Uani d . 1 . .
    H H13A 0.2194 -0.2461 0.1325 0.047 Uiso calc R 1 . .
    H H13B 0.0656 -0.2391 0.0517 0.047 Uiso calc R 1 . .
    C C14 0.0085(4) 0.48443(19) 0.23134(17) 0.0591(7) Uani d . 1 . .
    H H14A -0.0676 0.4892 0.1784 0.089 Uiso calc R 1 . .
    H H14B 0.0100 0.5592 0.2562 0.089 Uiso calc R 1 . .
    H H14C -0.0583 0.4292 0.2612 0.089 Uiso calc R 1 . .
loop_
    _atom_site_aniso_label
    _atom_site_aniso_U_11
    _atom_site_aniso_U_22
    _atom_site_aniso_U_33
    _atom_site_aniso_U_12
    _atom_site_aniso_U_13
    _atom_site_aniso_U_23
    Cu1 0.02394(16) 0.02709(17) 0.02975(17) 0.00081(12) -0.00020(11)
                                                                    -0.00354(12)
    N1 0.0262(7) 0.0262(7) 0.0306(8) 0.0021(6) 0.0025(6) 0.0001(6)
    O1 0.0262(6) 0.0415(7) 0.0409(7) 0.0005(5) -0.0011(5) -0.0141(6)
    O2 0.0426(8) 0.0368(8) 0.0501(8) -0.0028(6) 0.0043(6) -0.0145(7)
    C1 0.0277(9) 0.0301(9) 0.0289(9) -0.0006(7) 0.0011(7) -0.0003(7)
    C2 0.0281(9) 0.0321(9) 0.0260(8) -0.0018(7) 0.0018(7) 0.0001(7)
    C3 0.0274(9) 0.0356(10) 0.0335(9) 0.0023(7) 0.0024(7) -0.0039(8)
    C4 0.0396(10) 0.0278(9) 0.0287(9) -0.0018(8) 0.0045(8) -0.0017(7)
    C5 0.0327(10) 0.0374(11) 0.0412(11) -0.0090(8) -0.0001(8) -0.0053(9)
    C6 0.0269(9) 0.0371(10) 0.0393(10) -0.0012(8) 0.0005(7) -0.0015(8)
    C7 0.0251(9) 0.0355(10) 0.0325(9) 0.0015(7) 0.0014(7) 0.0025(7)
    C8 0.0275(9) 0.0278(9) 0.0322(9) 0.0027(7) 0.0040(7) 0.0009(7)
    C9 0.0280(9) 0.0311(10) 0.0439(11) 0.0013(7) 0.0047(8) 0.0026(8)
    C10 0.0333(10) 0.0361(11) 0.0592(13) 0.0076(8) 0.0107(9) 0.0050(9)
    C11 0.0474(12) 0.0291(10) 0.0588(13) 0.0049(9) 0.0115(10) 0.0069(9)
    C12 0.0433(11) 0.0317(10) 0.0634(14) -0.0039(9) 0.0143(10) 0.0029(10)
    C13 0.0297(9) 0.0347(10) 0.0537(12) -0.0009(8) 0.0111(8) 0.0024(9)
    C14 0.0502(13) 0.0549(15) 0.0724(17) 0.0048(11) 0.0106(12) -0.0306(12)
_geom_special_details
;
All e.s.d.'s (except the e.s.d. in the dihedral angle between two l.s. planes)
are estimated using the full covariance matrix. The cell e.s.d.'s are taken
into account individually in the estimation of e.s.d.'s in distances, angles
and torsion angles; correlations between e.s.d.'s in cell parameters are only
used when they are defined by crystal symmetry. An approximate (isotropic)
treatment of cell e.s.d.'s is used for estimating e.s.d.'s involving l.s.
planes.
;
loop_
    _geom_bond_atom_site_label_1
    _geom_bond_atom_site_label_2
    _geom_bond_site_symmetry_2
    _geom_bond_distance
    _geom_bond_publ_flag
    Cu1 O1 3 1.8987(12) ?
    Cu1 O1 . 1.8987(12) ?
    Cu1 N1 3 2.0169(14) ?
    Cu1 N1 . 2.0169(14) ?
    N1 C7 . 1.288(2) ?
    N1 C8 . 1.487(2) ?
    O1 C2 . 1.309(2) ?
    O2 C4 . 1.367(2) ?
    O2 C14 . 1.424(3) ?
    C1 C6 . 1.406(2) ?
    C1 C2 . 1.420(2) ?
    C1 C7 . 1.437(2) ?
    C2 C3 . 1.411(2) ?
    C3 C4 . 1.381(2) ?
    C3 H3 . 0.93 ?
    C4 C5 . 1.399(3) ?
    C5 C6 . 1.365(3) ?
    C5 H5 . 0.93 ?
    C6 H6 . 0.93 ?
    C7 H7 . 0.93 ?
    C8 C9 . 1.527(2) ?
    C8 C13 . 1.528(2) ?
    C8 H8 . 0.98 ?
    C9 C10 . 1.526(3) ?
    C9 H9A . 0.97 ?
    C9 H9B . 0.97 ?
    C10 C11 . 1.527(3) ?
    C10 H10A . 0.97 ?
    C10 H10B . 0.97 ?
    C11 C12 . 1.515(3) ?
    C11 H11A . 0.97 ?
    C11 H11B . 0.97 ?
    C12 C13 . 1.525(3) ?
    C12 H12A . 0.97 ?
    C12 H12B . 0.97 ?
    C13 H13A . 0.97 ?
    C13 H13B . 0.97 ?
    C14 H14A . 0.96 ?
    C14 H14B . 0.96 ?
    C14 H14C . 0.96 ?
loop_
    _geom_angle_atom_site_label_1
    _geom_angle_atom_site_label_2
    _geom_angle_atom_site_label_3
    _geom_angle_site_symmetry_1
    _geom_angle_site_symmetry_3
    _geom_angle
    _geom_angle_publ_flag
    O1 Cu1 O1 3 . 180.00(10) ?
    O1 Cu1 N1 3 3 90.53(5) ?
    O1 Cu1 N1 . 3 89.47(5) ?
    O1 Cu1 N1 3 . 89.47(5) ?
    O1 Cu1 N1 . . 90.53(5) ?
    N1 Cu1 N1 3 . 180.00(11) ?
    C7 N1 C8 . . 119.69(15) ?
    C7 N1 Cu1 . . 121.37(12) ?
    C8 N1 Cu1 . . 118.90(11) ?
    C2 O1 Cu1 . . 124.93(11) ?
    C4 O2 C14 . . 118.32(15) ?
    C6 C1 C2 . . 118.65(16) ?
    C6 C1 C7 . . 118.84(16) ?
    C2 C1 C7 . . 122.36(16) ?
    O1 C2 C3 . . 118.64(15) ?
    O1 C2 C1 . . 122.87(16) ?
    C3 C2 C1 . . 118.44(16) ?
    C4 C3 C2 . . 120.76(16) ?
    C4 C3 H3 . . 119.6 ?
    C2 C3 H3 . . 119.6 ?
    O2 C4 C3 . . 124.00(17) ?
    O2 C4 C5 . . 115.23(16) ?
    C3 C4 C5 . . 120.77(17) ?
    C6 C5 C4 . . 118.93(17) ?
    C6 C5 H5 . . 120.5 ?
    C4 C5 H5 . . 120.5 ?
    C5 C6 C1 . . 122.33(17) ?
    C5 C6 H6 . . 118.8 ?
    C1 C6 H6 . . 118.8 ?
    N1 C7 C1 . . 126.40(17) ?
    N1 C7 H7 . . 116.8 ?
    C1 C7 H7 . . 116.8 ?
    N1 C8 C9 . . 116.81(14) ?
    N1 C8 C13 . . 107.74(13) ?
    C9 C8 C13 . . 110.43(15) ?
    N1 C8 H8 . . 107.1 ?
    C9 C8 H8 . . 107.1 ?
    C13 C8 H8 . . 107.1 ?
    C10 C9 C8 . . 110.06(15) ?
    C10 C9 H9A . . 109.6 ?
    C8 C9 H9A . . 109.6 ?
    C10 C9 H9B . . 109.6 ?
    C8 C9 H9B . . 109.6 ?
    H9A C9 H9B . . 108.2 ?
    C9 C10 C11 . . 111.40(16) ?
    C9 C10 H10A . . 109.3 ?
    C11 C10 H10A . . 109.3 ?
    C9 C10 H10B . . 109.3 ?
    C11 C10 H10B . . 109.3 ?
    H10A C10 H10B . . 108.0 ?
    C12 C11 C10 . . 110.27(17) ?
    C12 C11 H11A . . 109.6 ?
    C10 C11 H11A . . 109.6 ?
    C12 C11 H11B . . 109.6 ?
    C10 C11 H11B . . 109.6 ?
    H11A C11 H11B . . 108.1 ?
    C11 C12 C13 . . 110.90(17) ?
    C11 C12 H12A . . 109.5 ?
    C13 C12 H12A . . 109.5 ?
    C11 C12 H12B . . 109.5 ?
    C13 C12 H12B . . 109.5 ?
    H12A C12 H12B . . 108.0 ?
    C12 C13 C8 . . 111.31(15) ?
    C12 C13 H13A . . 109.4 ?
    C8 C13 H13A . . 109.4 ?
    C12 C13 H13B . . 109.4 ?
    C8 C13 H13B . . 109.4 ?
    H13A C13 H13B . . 108.0 ?
    O2 C14 H14A . . 109.5 ?
    O2 C14 H14B . . 109.5 ?
    H14A C14 H14B . . 109.5 ?
    O2 C14 H14C . . 109.5 ?
    H14A C14 H14C . . 109.5 ?
    H14B C14 H14C . . 109.5 ?
