# Supplementary material for: Bis[2-(cyclo­hexyl­imino­meth­yl)-5-methoxy­phenolato]copper(II)
Source: Acta Crystallogr Sect E Struct Rep Online. 2009 Dec 4;66(Pt 1):m14. doi: 10.1107/S1600536809051629 (PMC2980104; doi:10.1107/S1600536809051629)
Supplement: Supplementary file 2 [file e-66-00m14-Isup2.hkl]

# 
# h,k,l, Fc-squared, Fo-squared, sigma(Fo-squared) and status flag 
# 
data_I
_shelx_title ' 20090828c_0m in P2(1)/c' 
_shelx_refln_list_code          4 
_shelx_F_calc_maximum      144.24 
_exptl_crystal_F_000       558.00 
_reflns_d_resolution_high  0.7828 
 
loop_ 
 _symmetry_equiv_pos_as_xyz 
 'x, y, z' 
 '-x, y+1/2, -z+1/2' 
 '-x, -y, -z' 
 'x, -y-1/2, z-1/2' 
 
_cell_length_a     6.4557 
_cell_length_b    11.5170 
_cell_length_c    17.0742 
_cell_angle_alpha  90.000 
_cell_angle_beta   99.138 
_cell_angle_gamma  90.000 
 
_shelx_F_squared_multiplier     1.000 
 
loop_ 
 _refln_index_h 
 _refln_index_k 
 _refln_index_l 
 _refln_F_squared_calc 
 _refln_F_squared_meas 
 _refln_F_squared_sigma 
 _refln_observed_status 
   1   0   0        6.32        4.25      1.37 o 
   2   0   0     3709.22     3733.22     55.73 o 
   3   0   0     3214.80     3275.49     37.81 o 
   4   0   0     3436.71     3369.15     40.47 o 
   5   0   0     1225.64     1218.94     32.40 o 
   6   0   0      430.24      428.12     19.93 o 
   7   0   0       69.80       64.68     10.71 o 
   8   0   0      501.45      516.12     26.36 o 
   1   1   0      765.27      804.72      8.63 o 
   2   1   0      213.25      236.69      8.69 o 
   3   1   0     1204.80     1332.71     12.82 o 
   4   1   0       94.72      127.71      3.40 o 
   5   1   0       21.92       25.27      4.30 o 
   6   1   0       77.37       63.13      8.32 o 
   7   1   0       52.71       57.50      7.23 o 
   8   1   0       10.75       -2.93      7.57 o 
   0   2   0      306.46      315.45      7.43 o 
   1   2   0     6961.04     7033.09     59.64 o 
   2   2   0     1643.66     1555.71     16.75 o 
   3   2   0     3508.62     3652.59     35.45 o 
   4   2   0     2929.98     2884.59     30.79 o 
   5   2   0     1133.63     1136.88     21.01 o 
   6   2   0      357.09      346.93     12.95 o 
   7   2   0      641.14      606.79     18.63 o 
   8   2   0      104.78      106.76     10.24 o 
   1   3   0        0.47       -0.66      0.44 o 
   2   3   0       11.14        8.95      4.56 o 
   3   3   0      533.94      607.71     10.01 o 
   4   3   0      340.17      314.79      7.71 o 
   5   3   0      176.11      158.14      9.60 o 
   6   3   0      194.10      186.50      9.59 o 
   7   3   0        0.08       -1.75      4.11 o 
   0   4   0     1160.00     1027.04     20.71 o 
   1   4   0     3039.64     3099.58     22.45 o 
   2   4   0     2709.54     2815.39     24.05 o 
   3   4   0      175.78      136.89      5.15 o 
   4   4   0      618.41      579.90     13.25 o 
   5   4   0      797.24      739.77     13.88 o 
   6   4   0       72.18       67.16      7.04 o 
   7   4   0      146.29      149.55     10.26 o 
   1   5   0      575.13      670.93      8.25 o 
   2   5   0       27.82       22.05      1.28 o 
   3   5   0      118.30      136.86      6.01 o 
   4   5   0        3.98        1.84      1.92 o 
   5   5   0       15.47        9.80      2.99 o 
   6   5   0       63.98       70.32      5.50 o 
   7   5   0        1.62       -1.80      5.84 o 
   0   6   0     3975.74     4372.35     71.24 o 
   1   6   0      100.91       61.87      2.64 o 
   2   6   0     1375.68     1352.38     15.90 o 
   3   6   0     2020.45     1997.06     24.10 o 
   4   6   0        3.33        2.16      2.24 o 
   5   6   0      627.67      601.76     14.11 o 
   6   6   0      248.53      238.80      9.06 o 
   7   6   0      211.91      211.95     12.12 o 
   1   7   0      913.05      958.88     11.80 o 
   2   7   0       49.90       51.05      6.67 o 
   3   7   0       20.26       21.28      4.25 o 
   4   7   0      380.33      369.34     11.46 o 
   5   7   0      167.08      150.95      7.02 o 
   6   7   0       34.55       30.29      4.73 o 
   7   7   0        2.08       -2.07      4.71 o 
   0   8   0      253.67      252.14      8.60 o 
   1   8   0     2652.10     2617.47     26.87 o 
   2   8   0      753.38      747.38     16.28 o 
   3   8   0     1181.07     1190.17     18.08 o 
   4   8   0      616.18      621.34     14.41 o 
   5   8   0      527.57      540.16     13.13 o 
   6   8   0      170.17      168.47      8.52 o 
   1   9   0        3.23        1.36      1.61 o 
   2   9   0        4.73        9.17      5.90 o 
   3   9   0        0.01        0.40      3.11 o 
   4   9   0       49.37       41.52      5.83 o 
   5   9   0       16.58       17.13      5.08 o 
   6   9   0       11.23        6.72      5.23 o 
   0  10   0      541.50      539.77     16.33 o 
   1  10   0       96.95       86.63      4.47 o 
   2  10   0     3025.65     2975.58     43.01 o 
   3  10   0      223.06      228.73     10.51 o 
   4  10   0      258.59      265.38     11.69 o 
   5  10   0       98.42      102.35      8.95 o 
   1  11   0        0.21       -3.24      3.15 o 
   2  11   0      121.16       83.43     10.64 o 
   3  11   0      111.12      117.41     12.46 o 
   4  11   0       28.50       22.01      7.93 o 
   5  11   0        5.87       -1.69      7.03 o 
   0  12   0      167.07      183.52     13.37 o 
   1  12   0      259.14      252.40     12.87 o 
   2  12   0      194.88      208.36     11.51 o 
   3  12   0      104.83      104.87      9.52 o 
   4  12   0       17.07       17.02      6.11 o 
   1  13   0        3.28        2.13      4.21 o 
   2  13   0        0.04        4.74      4.78 o 
   3  13   0        0.42        4.73      5.27 o 
   1  14   0      101.84      142.68     14.75 o 
   2  14   0      143.42      155.76     11.58 o 
  -8   1   1      174.07      153.06     11.37 o 
  -7   1   1      347.92      349.82     14.02 o 
  -6   1   1      297.56      290.83     11.61 o 
  -5   1   1      185.28      166.44      8.20 o 
  -4   1   1      996.60      949.55     10.74 o 
  -3   1   1     8435.58     8908.23     65.95 o 
  -2   1   1      966.84      916.19      8.87 o 
  -1   1   1     1612.81     1689.59     25.84 o 
   0   1   1     8502.83     8407.75     70.13 o 
   1   1   1     5558.41     5820.91     49.60 o 
   2   1   1     5587.03     5623.72     56.89 o 
   3   1   1     2828.70     2914.99     36.33 o 
   4   1   1      157.11      132.43      3.54 o 
   5   1   1     2217.71     2160.38     33.77 o 
   6   1   1      616.30      617.65     17.30 o 
   7   1   1      546.55      558.20     18.05 o 
   8   1   1       73.59       93.89      9.93 o 
  -8   2   1       15.20       17.71     15.26 o 
  -7   2   1        3.70       11.18      6.86 o 
  -6   2   1      531.53      475.67     27.31 o 
  -5   2   1       17.16       11.68      2.96 o 
  -4   2   1       46.40       35.06      2.96 o 
  -3   2   1       95.83      106.17      3.87 o 
  -2   2   1      310.36      338.30      5.95 o 
  -1   2   1        6.34        6.26      0.68 o 
   0   2   1        7.75        9.97      0.84 o 
   1   2   1       40.54       40.40      1.27 o 
   2   2   1     1187.81     1249.31     14.33 o 
   3   2   1       12.24       14.04      1.92 o 
   4   2   1      423.17      411.10      8.61 o 
   5   2   1       58.05       48.22      4.93 o 
   6   2   1       26.32       20.97      4.92 o 
   7   2   1       23.25       27.61      6.28 o 
  -8   3   1      156.36      156.92     15.16 o 
  -7   3   1      129.39      131.99      9.68 o 
  -6   3   1        2.74        5.32      3.87 o 
  -5   3   1     1538.99     1500.65     20.78 o 
  -4   3   1     1297.09     1255.80     17.20 o 
  -3   3   1     1567.22     1461.64     17.71 o 
  -2   3   1       35.08       18.55      2.06 o 
  -1   3   1     1658.75     1676.75     16.41 o 
   0   3   1     2013.69     2020.61     30.81 o 
   1   3   1     1124.76     1145.13      9.42 o 
   2   3   1     1128.84     1031.34     15.44 o 
   3   3   1      820.54      788.82     16.09 o 
   4   3   1     1846.71     1790.66     22.14 o 
   5   3   1       15.43       28.59      4.50 o 
   6   3   1      133.09      112.68      8.18 o 
   7   3   1      314.44      314.40     13.79 o 
  -7   4   1       10.41        4.46      4.62 o 
  -6   4   1      265.02      213.86     10.55 o 
  -5   4   1       58.01       61.99      4.59 o 
  -4   4   1       27.79       26.83      2.98 o 
  -3   4   1       23.85       24.59      2.58 o 
  -2   4   1     1975.80     2223.86     25.65 o 
  -1   4   1      375.83      404.18      5.53 o 
   0   4   1        2.18       -0.23      0.81 o 
   1   4   1      229.19      228.11      3.51 o 
   2   4   1       52.93       58.90      3.81 o 
   3   4   1      234.29      277.89      6.74 o 
   4   4   1       10.75        8.11      2.17 o 
   5   4   1       48.50       51.33      4.29 o 
   6   4   1        0.46        4.51      3.86 o 
   7   4   1        9.48        9.67      5.12 o 
  -7   5   1      164.70      173.81     10.88 o 
  -6   5   1      237.12      232.68      8.53 o 
  -5   5   1      158.79      169.41      9.00 o 
  -4   5   1      712.08      697.46     14.97 o 
  -3   5   1       53.91       43.25      4.91 o 
  -2   5   1     1413.51     1492.73     13.07 o 
  -1   5   1        9.33       21.46      1.83 o 
   0   5   1     3564.87     3678.04     35.06 o 
   1   5   1        5.14       11.34      1.22 o 
   2   5   1      727.73      672.56      7.23 o 
   3   5   1      360.91      327.50      7.64 o 
   4   5   1      390.36      381.11     11.94 o 
   5   5   1      476.34      464.12     11.18 o 
   6   5   1       53.24       58.32      5.39 o 
   7   5   1      262.38      287.89     15.02 o 
  -7   6   1        1.57       -0.99      4.48 o 
  -6   6   1       31.91       26.63      4.36 o 
  -5   6   1       40.51       32.55      4.48 o 
  -4   6   1       57.03       61.41      4.38 o 
  -3   6   1      675.40      707.55     17.62 o 
  -2   6   1       16.14       18.01      1.48 o 
  -1   6   1       69.09       91.75      3.62 o 
   0   6   1     1685.00     1893.47     21.41 o 
   1   6   1     1161.82     1289.26     18.19 o 
   2   6   1       71.31       77.26      2.43 o 
   3   6   1       78.70       82.06      4.26 o 
   4   6   1      312.57      302.52      8.45 o 
   5   6   1        0.41        0.29      2.68 o 
   6   6   1       82.27       77.22      6.06 o 
   7   6   1        0.52        3.66      4.73 o 
  -7   7   1       30.18       50.89     17.45 o 
  -6   7   1      384.41      387.50     11.50 o 
  -5   7   1      228.99      247.96      8.62 o 
  -4   7   1       33.01       24.31      3.48 o 
  -3   7   1     1525.38     1522.08     20.50 o 
  -2   7   1     1189.74     1205.42     16.68 o 
  -1   7   1     2114.39     2184.42     22.95 o 
   0   7   1     1462.30     1474.28     18.66 o 
   1   7   1      501.77      494.71     15.34 o 
   2   7   1     1585.92     1579.57     20.14 o 
   3   7   1      137.62      132.51      5.51 o 
   4   7   1      300.88      293.84      8.66 o 
   5   7   1      410.80      392.80     16.73 o 
   6   7   1      304.32      313.07     10.57 o 
   7   7   1       23.99       10.89      5.88 o 
  -6   8   1       15.80       17.75      8.56 o 
  -5   8   1        2.17        0.02      2.83 o 
  -4   8   1      526.15      521.32     11.97 o 
  -3   8   1       95.39       89.86      4.98 o 
  -2   8   1      114.54      105.23      6.05 o 
  -1   8   1      126.86      123.44      3.84 o 
   0   8   1      176.69      162.19      5.62 o 
   1   8   1       84.61       82.54      4.16 o 
   2   8   1      278.63      288.08     23.95 o 
   3   8   1      110.82      104.02      5.22 o 
   4   8   1      325.23      306.34     11.90 o 
   5   8   1        6.99        2.99      5.26 o 
   6   8   1       20.90       16.90      5.97 o 
  -6   9   1      262.93      270.77     12.84 o 
  -5   9   1      741.82      748.41     15.99 o 
  -4   9   1       78.93       94.12      6.43 o 
  -3   9   1      178.95      190.26      7.20 o 
  -2   9   1      948.22      903.49     18.64 o 
  -1   9   1      699.70      713.38     12.67 o 
   0   9   1      274.58      270.71      7.70 o 
   1   9   1      532.78      537.82      9.39 o 
   2   9   1     1598.31     1526.65     26.90 o 
   3   9   1     1171.05     1136.86     23.32 o 
   4   9   1      607.37      603.63     17.18 o 
   5   9   1      495.89      483.28     25.08 o 
   6   9   1       96.20      104.96      9.53 o 
  -6  10   1       51.16       43.89      7.87 o 
  -5  10   1       57.06       44.67      9.84 o 
  -4  10   1        3.12        0.11      5.27 o 
  -3  10   1       47.97       35.82      8.06 o 
  -2  10   1      162.54      164.18     31.48 o 
  -1  10   1      546.90      559.67     12.68 o 
   0  10   1        9.01        7.39      2.30 o 
   1  10   1        4.76       -0.48      2.91 o 
   2  10   1      582.39      603.48     16.22 o 
   3  10   1        0.75        3.10      3.97 o 
   4  10   1       11.70       12.96      4.82 o 
   5  10   1        0.10       -2.90      4.13 o 
  -5  11   1      191.81      212.34     13.92 o 
  -4  11   1       65.14       54.08     10.21 o 
  -3  11   1       81.51      107.38      9.33 o 
  -2  11   1      630.13      653.36     19.82 o 
  -1  11   1      971.53      923.52     21.83 o 
   0  11   1      288.51      292.48      7.98 o 
   1  11   1      414.55      412.29     19.40 o 
   2  11   1       51.16       53.43      9.29 o 
   3  11   1      197.03      199.41     15.13 o 
   4  11   1       86.45       72.20     11.93 o 
   5  11   1      257.68      231.32     18.52 o 
  -4  12   1       12.34       15.08      5.78 o 
  -3  12   1        3.75       -0.75      4.09 o 
  -2  12   1       19.69       16.49     13.03 o 
  -1  12   1        3.69        2.18      3.96 o 
   0  12   1       71.50       74.17      7.79 o 
   1  12   1       32.82       31.21      5.88 o 
   2  12   1       17.86       17.65      6.96 o 
   3  12   1        2.72       -6.37      4.25 o 
   4  12   1        0.60        1.31      6.11 o 
  -3  13   1      168.10      177.58     18.85 o 
  -2  13   1       32.03       29.58      6.46 o 
  -1  13   1      109.94      131.38      9.77 o 
   0  13   1       35.99       36.69      8.21 o 
   1  13   1      174.27      196.16     11.42 o 
   2  13   1       92.19       82.63      9.05 o 
   3  13   1       53.78       57.21     14.05 o 
  -2  14   1        8.92       18.34      6.28 o 
  -1  14   1       10.01       15.09      8.10 o 
   1  14   1       22.22       26.03      8.65 o 
   2  14   1       11.11       13.00      5.88 o 
  -8   0   2       22.51       13.42      8.38 o 
  -7   0   2      115.20      152.29     14.30 o 
  -6   0   2      141.23      159.71     12.65 o 
  -5   0   2      705.52      663.31     22.41 o 
  -4   0   2      109.97      101.49      4.95 o 
  -3   0   2     3232.86     3313.81     38.15 o 
  -2   0   2     1047.73     1049.13     19.47 o 
  -1   0   2    14158.80    14541.14    180.07 o 
   0   0   2     7080.21     6523.90     93.59 o 
   1   0   2     6941.18     7010.72     71.98 o 
   2   0   2      102.09       83.39      4.00 o 
   3   0   2     7732.18     8013.96     85.04 o 
   4   0   2      218.95      194.67      6.41 o 
   5   0   2      761.96      734.36     24.44 o 
   6   0   2      771.16      749.51     27.13 o 
   7   0   2      553.00      576.13     26.15 o 
  -8   1   2        0.94       -2.13      4.82 o 
  -7   1   2        7.94        7.12      4.58 o 
  -6   1   2       28.19       30.56      5.20 o 
  -5   1   2        4.35       -0.41      4.23 o 
  -4   1   2        8.35        3.34      1.83 o 
  -3   1   2      569.72      641.62      7.72 o 
  -2   1   2     2641.34     2840.93     20.19 o 
  -1   1   2     8831.54     8997.87     88.70 o 
   0   1   2      547.09      634.72      7.01 o 
   1   1   2       44.46       43.00      2.08 o 
   2   1   2      500.87      519.18      6.17 o 
   3   1   2      177.78      168.46      3.67 o 
   4   1   2        0.13        2.84      1.51 o 
   5   1   2      688.81      677.26     31.80 o 
   6   1   2       21.78       31.20      5.51 o 
   7   1   2        3.00        4.20      5.02 o 
  -8   2   2      375.94      350.17     15.45 o 
  -7   2   2      237.82      232.69     11.50 o 
  -6   2   2      301.48      306.62     12.02 o 
  -5   2   2        8.81        4.17      2.20 o 
  -4   2   2     1079.52     1010.12     14.45 o 
  -3   2   2      700.22      611.22      6.43 o 
  -2   2   2       94.33       82.23      2.94 o 
  -1   2   2      246.79      248.61      3.17 o 
   0   2   2      780.92      808.97     15.87 o 
   1   2   2      320.95      331.32      4.80 o 
   2   2   2    10630.36    10773.92     81.62 o 
   3   2   2      626.80      581.27      7.28 o 
   4   2   2     1620.58     1509.43     19.43 o 
   5   2   2       13.17       17.98      2.95 o 
   6   2   2      193.53      205.97     13.70 o 
   7   2   2      463.94      424.79     19.34 o 
  -8   3   2        5.40        9.32      5.91 o 
  -7   3   2        1.34       -5.37      5.70 o 
  -6   3   2        5.89        4.08      3.62 o 
  -5   3   2     1373.58     1327.77     33.19 o 
  -4   3   2       29.13       34.88      3.10 o 
  -3   3   2        8.54        8.71      2.07 o 
  -2   3   2      306.89      345.37      5.30 o 
  -1   3   2     3421.61     3588.80     28.54 o 
   0   3   2        0.21        0.22      0.72 o 
   1   3   2      106.57      121.70      2.31 o 
   2   3   2       28.78       36.45      2.16 o 
   3   3   2     1674.18     1885.82     21.75 o 
   4   3   2       93.57       95.56      5.11 o 
   5   3   2      379.19      404.40      9.85 o 
   6   3   2        1.68        2.01      4.65 o 
   7   3   2        3.05       -0.87      5.23 o 
  -7   4   2      182.38      200.77     24.67 o 
  -6   4   2      386.07      352.82     10.11 o 
  -5   4   2      927.65      922.15     15.63 o 
  -4   4   2      305.03      286.26      7.49 o 
  -3   4   2     1025.60      963.23     13.73 o 
  -2   4   2     1330.08     1347.62     14.45 o 
  -1   4   2      753.91      733.10      7.55 o 
   0   4   2      144.96      116.39      3.37 o 
   1   4   2      673.58      640.50      7.32 o 
   2   4   2       37.55       17.41      1.33 o 
   3   4   2      126.09      105.98      4.23 o 
   4   4   2      461.07      435.31      9.59 o 
   5   4   2      174.63      206.23      7.45 o 
   6   4   2        7.93        8.97      4.21 o 
   7   4   2      181.27      186.51     11.37 o 
  -7   5   2       11.00       16.92      6.16 o 
  -6   5   2       18.92       16.73      3.80 o 
  -5   5   2       23.93       20.04      3.42 o 
  -4   5   2      238.21      240.83      8.62 o 
  -3   5   2       24.06       29.75      4.38 o 
  -2   5   2      463.87      543.64      6.09 o 
  -1   5   2      190.37      196.34      6.94 o 
   0   5   2      551.28      633.12      9.54 o 
   1   5   2      722.32      799.19      8.99 o 
   2   5   2       15.69       23.19      1.71 o 
   3   5   2      165.20      152.35      5.27 o 
   4   5   2       23.94       24.10      3.18 o 
   5   5   2        4.70        4.90      2.78 o 
   6   5   2       42.16       27.04      4.40 o 
   7   5   2       17.36       18.85     10.89 o 
  -7   6   2       31.62       30.91      6.48 o 
  -6   6   2      176.04      160.99      7.62 o 
  -5   6   2      281.70      286.11     17.54 o 
  -4   6   2       13.52       13.05      3.14 o 
  -3   6   2     1817.52     1753.59     21.92 o 
  -2   6   2      697.23      670.49      7.57 o 
  -1   6   2      446.01      421.12      8.08 o 
   0   6   2      799.39      824.25     12.09 o 
   1   6   2      663.27      635.42     10.43 o 
   2   6   2      701.64      703.19      8.08 o 
   3   6   2      784.73      752.46     18.88 o 
   4   6   2        3.17        6.09      2.40 o 
   5   6   2      602.70      596.18     13.17 o 
   6   6   2      264.82      241.86      9.28 o 
   7   6   2       51.97       56.13      7.92 o 
  -7   7   2        0.75        5.08      4.23 o 
  -6   7   2       50.54       50.11      6.82 o 
  -5   7   2        7.58       10.17      3.40 o 
  -4   7   2       45.98       44.05      4.24 o 
  -3   7   2     1564.76     1562.11     20.88 o 
  -2   7   2       61.80       62.60      3.30 o 
  -1   7   2        6.68        3.94      1.38 o 
   0   7   2       55.65       76.08      3.84 o 
   1   7   2      146.25      157.18      4.89 o 
   2   7   2        7.52        5.07      1.22 o 
   3   7   2      424.46      416.60      9.56 o 
   4   7   2       68.39       60.24      5.85 o 
   5   7   2       12.52       13.45      3.41 o 
   6   7   2        2.09       -1.52      4.03 o 
   7   7   2        1.15        2.03      7.60 o 
  -6   8   2      350.45      361.80     15.18 o 
  -5   8   2      220.85      230.58      8.69 o 
  -4   8   2      890.32      885.21     16.09 o 
  -3   8   2       83.75       68.19      5.20 o 
  -2   8   2      124.88      114.01      5.41 o 
  -1   8   2     1631.66     1605.27     17.80 o 
   0   8   2     1302.27     1344.45     18.41 o 
   1   8   2      510.79      525.09     14.59 o 
   2   8   2     1296.61     1299.42     23.97 o 
   3   8   2       40.09       43.32      5.26 o 
   4   8   2     1125.30     1106.84     23.66 o 
   5   8   2      432.57      401.25     15.43 o 
   6   8   2       10.21       10.61      5.09 o 
  -6   9   2        3.69        4.09      3.33 o 
  -5   9   2       27.42       17.05      3.59 o 
  -4   9   2       84.68       85.12      5.71 o 
  -3   9   2        7.59        6.69      2.79 o 
  -2   9   2       18.61       11.29      9.22 o 
  -1   9   2        3.85        2.04      1.79 o 
   0   9   2       61.45       65.44      4.23 o 
   1   9   2      404.48      361.19      9.49 o 
   2   9   2        0.00       -0.20      3.06 o 
   3   9   2      250.55      245.48     12.96 o 
   4   9   2      101.62       82.81      7.68 o 
   5   9   2       16.68       13.03     13.60 o 
   6   9   2       28.50       22.67     13.05 o 
  -6  10   2        7.53       13.94      5.76 o 
  -5  10   2      248.00      244.54     13.17 o 
  -4  10   2      205.95      195.61     11.34 o 
  -3  10   2      447.56      448.68     15.75 o 
  -2  10   2      209.06      185.57      9.94 o 
  -1  10   2       83.46       90.40      5.59 o 
   0  10   2      552.45      564.06     12.68 o 
   1  10   2     1418.54     1390.61     20.43 o 
   2  10   2      190.17      193.27      9.58 o 
   3  10   2      154.78      146.05     13.75 o 
   4  10   2      254.83      260.29     15.73 o 
   5  10   2      365.19      372.46     29.69 o 
  -5  11   2        7.05        2.38      4.84 o 
  -4  11   2       17.56       19.71      5.93 o 
  -3  11   2       39.69       22.42      6.07 o 
  -2  11   2      101.31       98.82      8.36 o 
  -1  11   2       82.25       63.46      6.72 o 
   0  11   2       91.68       90.14      4.99 o 
   1  11   2       20.75       18.05      4.66 o 
   2  11   2       28.35       33.77      5.63 o 
   3  11   2        0.02        0.89      3.62 o 
   4  11   2        2.21        0.99      4.35 o 
   5  11   2        4.24        1.90      5.19 o 
  -4  12   2        1.57       -6.43      4.29 o 
  -3  12   2      127.88      141.21     23.27 o 
  -2  12   2      426.93      439.82     16.23 o 
  -1  12   2       92.12       99.06      8.18 o 
   0  12   2      368.71      397.01     13.50 o 
   1  12   2       93.41      103.70     11.34 o 
   2  12   2      156.42      150.23     13.86 o 
   3  12   2       18.02        6.41      5.93 o 
   4  12   2      160.91      139.15     15.11 o 
  -3  13   2       15.69       12.17      5.83 o 
  -2  13   2        5.54        4.57      6.33 o 
  -1  13   2        4.07        1.06      4.59 o 
   0  13   2       15.55        4.63      5.76 o 
   1  13   2       76.50       67.85     10.78 o 
   2  13   2        0.17        3.77      5.84 o 
   3  13   2        3.69        6.22      7.38 o 
  -2  14   2      106.85      126.24     10.78 o 
  -1  14   2       83.28      112.29     13.29 o 
   1  14   2      144.39      131.44     14.37 o 
   2  14   2      160.59      170.80     12.11 o 
  -8   1   3       65.25       70.61      8.58 o 
  -7   1   3      101.28       96.38      8.41 o 
  -6   1   3      354.28      358.73     12.80 o 
  -5   1   3      328.14      312.49     10.65 o 
  -4   1   3     1761.80     1816.04     15.64 o 
  -3   1   3      841.11      798.96      7.42 o 
  -2   1   3      366.85      328.41      3.76 o 
  -1   1   3    15916.95    15717.73    246.65 o 
   0   1   3     4838.66     4759.43     40.89 o 
   1   1   3      167.61      128.59      2.52 o 
   2   1   3     3399.83     3487.86     27.89 o 
   3   1   3     2323.84     2254.21     25.13 o 
   4   1   3     2293.78     2208.76     25.32 o 
   5   1   3      936.07      923.47     22.22 o 
   6   1   3      181.40      196.02     11.67 o 
   7   1   3      405.92      373.45     37.44 o 
  -8   2   3       44.41       43.98      7.64 o 
  -7   2   3        0.04       -1.13      3.92 o 
  -6   2   3      105.82       90.08      7.21 o 
  -5   2   3      204.18      175.84      7.22 o 
  -4   2   3      904.65      939.21     13.83 o 
  -3   2   3      197.20      205.14      3.82 o 
  -2   2   3      116.78      135.75      2.65 o 
  -1   2   3      302.07      351.63      4.53 o 
   0   2   3    10126.42    10202.13     85.28 o 
   1   2   3      138.10      141.53      2.74 o 
   2   2   3      797.56      878.71     11.13 o 
   3   2   3      372.99      419.27      8.72 o 
   4   2   3       70.45       80.40      5.29 o 
   5   2   3      575.07      602.27     12.14 o 
   6   2   3       10.10        4.39      3.96 o 
   7   2   3       15.22       20.79      8.83 o 
  -8   3   3      542.88      580.36     20.98 o 
  -7   3   3      108.12      119.19      9.28 o 
  -6   3   3      940.77      896.87     39.02 o 
  -5   3   3     1628.75     1542.67     21.09 o 
  -4   3   3      629.03      607.23     10.92 o 
  -3   3   3      865.86      837.99     11.38 o 
  -2   3   3     1388.12     1313.26     11.51 o 
  -1   3   3     3136.01     3105.77     24.93 o 
   0   3   3     3247.05     3276.05     30.52 o 
   1   3   3     2173.21     2093.89     17.47 o 
   2   3   3     1288.34     1186.05     15.45 o 
   3   3   3     1517.50     1507.55     17.98 o 
   4   3   3     1167.12     1100.91     16.31 o 
   5   3   3        3.26        8.46      2.70 o 
   6   3   3      567.59      535.97     41.51 o 
   7   3   3      233.36      281.46     13.51 o 
  -7   4   3       23.52       16.68      8.40 o 
  -6   4   3       90.59       83.32      5.68 o 
  -5   4   3      868.11      793.24     14.35 o 
  -4   4   3       19.22       15.96      2.99 o 
  -3   4   3       19.76       24.50      2.45 o 
  -2   4   3      529.00      634.90      7.95 o 
  -1   4   3       48.01       38.28      2.29 o 
   0   4   3      575.65      627.63      9.01 o 
   1   4   3        2.58        4.48      1.74 o 
   2   4   3      341.53      393.54      5.78 o 
   3   4   3        0.25        1.05      1.35 o 
   4   4   3       30.68       25.73      3.09 o 
   5   4   3        0.00       -1.89      2.18 o 
   6   4   3       40.27       35.67     15.10 o 
   7   4   3       13.98       25.09      6.51 o 
  -7   5   3      247.65      254.73     10.44 o 
  -6   5   3      168.53      170.58      6.71 o 
  -5   5   3      605.41      589.87     12.52 o 
  -4   5   3      902.88      892.99     14.58 o 
  -3   5   3     2680.43     2761.95     29.87 o 
  -2   5   3      709.00      611.07      7.49 o 
  -1   5   3     5457.37     5737.03     44.81 o 
   0   5   3     2683.00     2784.01     28.16 o 
   1   5   3     1250.01     1176.60     17.20 o 
   2   5   3      897.22      846.36     14.62 o 
   3   5   3     1150.14     1154.90     28.01 o 
   4   5   3      329.47      313.95      9.91 o 
   5   5   3      285.86      293.85     13.83 o 
   6   5   3       76.11       93.64      6.39 o 
   7   5   3       85.81       71.20      8.51 o 
  -7   6   3       86.15       94.86      9.82 o 
  -6   6   3        0.01       -1.43      2.59 o 
  -5   6   3       68.64       63.34      4.89 o 
  -4   6   3       21.27       30.55      3.59 o 
  -3   6   3      886.54      926.47     12.90 o 
  -2   6   3       67.03       71.66      3.58 o 
  -1   6   3        1.58        0.81      0.94 o 
   0   6   3      432.27      493.17     10.97 o 
   1   6   3        0.40       -0.96      1.13 o 
   2   6   3        0.69        0.53      1.08 o 
   3   6   3       35.71       35.95      3.82 o 
   4   6   3       57.19       61.78      4.48 o 
   5   6   3       35.38       32.09      4.17 o 
   6   6   3        2.80        1.55      3.43 o 
   7   6   3        3.50       14.68      8.65 o 
  -7   7   3       57.50       65.10      6.80 o 
  -6   7   3      464.36      461.43     11.27 o 
  -5   7   3      207.76      213.30      7.27 o 
  -4   7   3      760.35      740.85     12.57 o 
  -3   7   3     1601.30     1611.92     19.08 o 
  -2   7   3      533.34      529.30      8.47 o 
  -1   7   3     1042.54     1010.36     12.28 o 
   0   7   3      463.49      416.57      8.66 o 
   1   7   3      700.21      708.72     19.24 o 
   2   7   3     1494.82     1478.40     16.06 o 
   3   7   3       34.71       36.52      4.78 o 
   4   7   3     1091.40     1082.68     23.40 o 
   5   7   3      578.61      559.88     23.15 o 
   6   7   3      170.57      180.37     10.74 o 
  -6   8   3       72.56       66.27      5.44 o 
  -5   8   3        5.49        5.42      2.91 o 
  -4   8   3       48.37       44.45      3.99 o 
  -3   8   3      116.82      112.53      7.98 o 
  -2   8   3       62.91       60.29      7.43 o 
  -1   8   3       85.51       91.17      4.60 o 
   0   8   3       16.00       23.50      2.76 o 
   1   8   3       23.59       27.44      2.89 o 
   2   8   3        7.88        7.04      3.08 o 
   3   8   3      221.87      217.73      9.92 o 
   4   8   3      225.36      215.14     11.07 o 
   5   8   3      150.24      136.65      9.44 o 
   6   8   3       26.67       23.85      6.00 o 
  -6   9   3       96.58       85.46      7.28 o 
  -5   9   3       58.47       54.26      5.87 o 
  -4   9   3       24.96       17.26      3.95 o 
  -3   9   3      525.83      554.80     16.77 o 
  -2   9   3     1146.00     1104.45     33.26 o 
  -1   9   3       66.25       68.51      7.70 o 
   0   9   3      240.87      241.93      7.41 o 
   1   9   3     3912.15     3930.29     41.88 o 
   2   9   3     1255.57     1231.05     24.57 o 
   3   9   3       96.67       98.48      7.52 o 
   4   9   3      109.36      115.77      8.67 o 
   5   9   3      249.53      248.64     30.09 o 
   6   9   3      134.42      136.90     10.78 o 
  -6  10   3        0.01       -7.76      5.18 o 
  -5  10   3       78.36       87.70      9.00 o 
  -4  10   3        0.03       -1.99      2.97 o 
  -3  10   3       78.07       63.24      8.19 o 
  -2  10   3       50.79       35.12      5.86 o 
  -1  10   3       20.11       19.79      3.46 o 
   0  10   3       56.15       54.95      4.49 o 
   1  10   3       33.43       36.04      7.45 o 
   2  10   3       25.65       32.55      5.36 o 
   3  10   3      200.58      182.29     10.03 o 
   4  10   3       38.47       36.83      7.88 o 
   5  10   3       18.03       13.69      5.51 o 
  -5  11   3       72.65       60.46      8.92 o 
  -4  11   3      150.26      131.05     10.36 o 
  -3  11   3      576.09      585.32     18.93 o 
  -2  11   3      385.62      370.93     29.69 o 
  -1  11   3       74.94       64.83      6.86 o 
   0  11   3      192.87      204.19      7.97 o 
   1  11   3      148.62      161.25      9.42 o 
   2  11   3      318.85      319.43     12.89 o 
   3  11   3      119.23      122.12     22.65 o 
   4  11   3      163.78      157.49     10.57 o 
   5  11   3      277.00      288.88     14.57 o 
  -4  12   3        9.66       11.39      5.84 o 
  -3  12   3       31.87       26.03      6.57 o 
  -2  12   3      140.34      144.66     10.27 o 
  -1  12   3       14.09       11.65      4.66 o 
   0  12   3       68.36       75.58      6.98 o 
   1  12   3        7.15        8.40      5.92 o 
   2  12   3       23.33       24.35      7.58 o 
   3  12   3       11.76        3.12      6.11 o 
   4  12   3        0.84        3.03      4.95 o 
  -3  13   3      169.91      216.21     22.36 o 
  -2  13   3       93.63      109.45      9.78 o 
  -1  13   3      194.30      205.02     11.51 o 
   0  13   3      286.48      313.39     18.24 o 
   1  13   3      161.49      126.62     13.42 o 
   2  13   3      110.86      123.38     13.94 o 
   3  13   3      104.35      113.71     14.49 o 
  -2  14   3        3.44        5.98      5.82 o 
  -1  14   3       24.11       25.29      8.82 o 
   1  14   3        5.43        4.15      7.49 o 
   2  14   3       19.33       27.49      9.20 o 
  -8   0   4      103.12       94.86     13.25 o 
  -7   0   4      155.56      150.83     13.86 o 
  -6   0   4      131.27      126.36     11.41 o 
  -5   0   4      626.08      635.51     21.90 o 
  -4   0   4     3291.95     3590.32     39.26 o 
  -3   0   4      503.40      480.90     15.97 o 
  -2   0   4       70.97       67.54      2.50 o 
  -1   0   4     6625.24     6624.88     56.62 o 
   0   0   4       16.31       10.18      1.80 o 
   1   0   4     3646.90     3550.06     39.36 o 
   2   0   4      303.56      266.76      6.44 o 
   3   0   4     5006.89     5130.20     57.99 o 
   4   0   4     1861.86     1797.61     25.91 o 
   5   0   4     1680.44     1593.27     39.89 o 
   6   0   4      470.72      496.13     22.43 o 
   7   0   4      250.79      265.51     18.66 o 
  -8   1   4       19.94       21.72      7.15 o 
  -7   1   4       37.35       46.51     12.00 o 
  -6   1   4        1.99        1.74      3.77 o 
  -5   1   4       78.94       76.84      5.22 o 
  -4   1   4       18.45       18.05      1.53 o 
  -3   1   4     1271.36     1444.04     13.16 o 
  -2   1   4      188.57      212.82      3.30 o 
  -1   1   4     8240.80     8483.93     55.57 o 
   0   1   4    20805.12    18707.80    249.37 o 
   1   1   4     1678.38     1767.79     18.72 o 
   2   1   4      379.12      421.99      6.00 o 
   3   1   4       46.68       44.94      3.68 o 
   4   1   4      188.11      184.21      5.88 o 
   5   1   4      265.77      263.28     10.49 o 
   6   1   4       76.65       73.53      7.25 o 
   7   1   4      195.71      177.84     15.04 o 
  -8   2   4      243.58      253.99     13.66 o 
  -7   2   4       47.85       51.10      7.13 o 
  -6   2   4       42.38       53.14      6.17 o 
  -5   2   4      940.58      903.65     15.67 o 
  -4   2   4     1935.08     1872.10     19.54 o 
  -3   2   4     2305.70     2336.93     16.78 o 
  -2   2   4       23.01       11.62      1.08 o 
  -1   2   4    13378.15    13414.94     86.66 o 
   0   2   4     7939.16     7921.64     91.59 o 
   1   2   4     5692.34     5575.87     48.67 o 
   2   2   4     3283.06     3205.21     26.51 o 
   3   2   4      159.88      100.18      3.13 o 
   4   2   4     1066.85     1064.64     18.84 o 
   5   2   4      217.62      240.61      8.06 o 
   6   2   4      789.73      736.60     19.75 o 
   7   2   4      258.76      256.20     12.97 o 
  -8   3   4        2.78        7.17      5.61 o 
  -7   3   4       18.85       14.10      5.33 o 
  -6   3   4        2.83        2.96      3.06 o 
  -5   3   4       23.00       21.38      2.89 o 
  -4   3   4       68.39       58.19      3.24 o 
  -3   3   4       12.30       13.05      1.22 o 
  -2   3   4      586.89      655.66      7.56 o 
  -1   3   4      139.57      178.24      3.04 o 
   0   3   4      219.73      247.19      6.45 o 
   1   3   4      324.99      333.35      5.52 o 
   2   3   4     3298.88     3648.29     29.86 o 
   3   3   4       10.04       10.19      1.35 o 
   4   3   4       44.26       48.98      4.08 o 
   5   3   4      258.18      243.01     13.91 o 
   6   3   4       17.85       18.98      5.18 o 
   7   3   4       22.91       32.47      6.58 o 
  -7   4   4      282.44      298.78     13.14 o 
  -6   4   4     1507.16     1478.02     34.47 o 
  -5   4   4      551.34      582.17     16.21 o 
  -4   4   4     1212.32     1209.02     15.30 o 
  -3   4   4     1580.38     1578.40     17.17 o 
  -2   4   4     2491.95     2497.79     19.86 o 
  -1   4   4     4478.86     4549.00     35.79 o 
   0   4   4     2602.01     2568.35     26.04 o 
   1   4   4     2044.10     1923.49     16.97 o 
   2   4   4     1842.69     1708.04     16.31 o 
   3   4   4     1951.10     1966.22     23.30 o 
   4   4   4     1065.03     1100.09     16.91 o 
   5   4   4      289.45      312.33     14.06 o 
   6   4   4      415.10      431.21     15.30 o 
   7   4   4      127.33      116.92     10.05 o 
  -7   5   4       23.21       32.65      6.31 o 
  -6   5   4       28.69       30.19      3.92 o 
  -5   5   4       90.36       89.08      4.81 o 
  -4   5   4       65.73       67.04      3.95 o 
  -3   5   4      448.96      504.13     10.14 o 
  -2   5   4       19.33       16.94      1.52 o 
  -1   5   4     2690.31     3103.33     27.60 o 
   0   5   4       74.93       86.17      4.46 o 
   1   5   4        0.29        1.13      0.75 o 
   2   5   4       10.50        4.31      1.52 o 
   3   5   4        0.43        1.55      1.52 o 
   4   5   4      272.71      248.11      7.58 o 
   5   5   4       11.50        9.51      3.16 o 
   6   5   4        1.37        5.84      3.44 o 
   7   5   4        0.43        1.07      4.73 o 
  -7   6   4       54.80       56.35      6.68 o 
  -6   6   4      426.81      442.14     10.63 o 
  -5   6   4      101.76      116.22      5.45 o 
  -4   6   4     1807.41     1799.37     21.12 o 
  -3   6   4     2258.04     2316.66     25.50 o 
  -2   6   4     2309.35     2342.72     24.61 o 
  -1   6   4      316.35      283.75      6.42 o 
   0   6   4     1440.36     1380.66     17.37 o 
   1   6   4     2688.84     2694.94     28.38 o 
   2   6   4     1324.25     1280.52     14.06 o 
   3   6   4      450.99      468.02      9.89 o 
   4   6   4      563.39      578.69     12.10 o 
   5   6   4      623.45      590.70     22.23 o 
   6   6   4      212.63      235.57     13.07 o 
   7   6   4       41.67       41.32     11.24 o 
  -7   7   4       12.16       10.86      4.67 o 
  -6   7   4       31.74       41.86      4.59 o 
  -5   7   4       58.70       53.46      5.38 o 
  -4   7   4       18.96       24.64      3.27 o 
  -3   7   4       55.60       49.58      3.57 o 
  -2   7   4       80.14       76.35      3.33 o 
  -1   7   4       88.26       91.44      3.30 o 
   0   7   4     1047.21     1130.55     22.19 o 
   1   7   4       26.30       23.08      2.59 o 
   2   7   4       42.51       38.17      2.62 o 
   3   7   4      613.13      593.35     17.82 o 
   4   7   4        0.77        2.62      3.42 o 
   5   7   4        0.03       -1.05      3.61 o 
   6   7   4        8.06       10.60      5.06 o 
  -6   8   4      206.68      217.75      8.33 o 
  -5   8   4      205.12      198.54      7.42 o 
  -4   8   4       12.06       13.86      3.67 o 
  -3   8   4      259.51      262.82      9.21 o 
  -2   8   4      796.24      809.63     18.77 o 
  -1   8   4     1738.47     1736.57     28.89 o 
   0   8   4      146.63      132.32      5.92 o 
   1   8   4      519.38      515.22     13.29 o 
   2   8   4     1397.21     1321.80     34.85 o 
   3   8   4      201.77      202.59     17.22 o 
   4   8   4     1017.95      976.91     22.78 o 
   5   8   4       48.69       59.23      7.36 o 
   6   8   4       81.54       82.76      8.79 o 
  -6   9   4        5.83        1.62      3.95 o 
  -5   9   4       18.22       14.59      4.16 o 
  -4   9   4       16.74       17.25      3.96 o 
  -3   9   4        0.07        0.70      3.61 o 
  -2   9   4      155.50      145.72     18.46 o 
  -1   9   4      375.96      386.62     12.52 o 
   0   9   4       35.86       36.61      3.60 o 
   1   9   4      477.97      497.34     10.68 o 
   2   9   4      798.03      777.87     19.12 o 
   3   9   4       74.86       73.51      7.04 o 
   4   9   4       36.18       36.29      6.13 o 
   5   9   4        2.58        2.21      4.77 o 
   6   9   4        7.24       11.81      5.62 o 
  -6  10   4      142.32      145.71     18.09 o 
  -5  10   4       81.17       85.65      7.13 o 
  -4  10   4       96.35       94.10     12.18 o 
  -3  10   4      151.04      164.52     14.48 o 
  -2  10   4      381.70      321.59     12.66 o 
  -1  10   4      385.26      384.95     11.34 o 
   0  10   4       87.71      100.31      5.58 o 
   1  10   4      734.49      696.95     16.99 o 
   2  10   4      121.78      128.96      8.58 o 
   3  10   4      620.72      615.20     18.14 o 
   4  10   4       95.61      107.19     14.03 o 
   5  10   4      132.58      123.62     10.23 o 
  -5  11   4       72.83       82.05      9.63 o 
  -4  11   4       19.05       23.83      6.09 o 
  -3  11   4       31.70       29.25      6.04 o 
  -2  11   4      192.21      195.74     10.84 o 
  -1  11   4      120.83       97.99      7.88 o 
   0  11   4       24.87       23.98      4.98 o 
   1  11   4        3.18       -1.88      4.38 o 
   2  11   4       13.73        9.85      5.58 o 
   3  11   4       69.05       45.95      8.15 o 
   4  11   4        5.70        2.35      4.70 o 
  -4  12   4        5.37        3.06      5.16 o 
  -3  12   4      815.15      877.59     34.31 o 
  -2  12   4      277.08      310.60     13.93 o 
  -1  12   4      119.32      119.50     12.29 o 
   0  12   4      188.04      195.74      8.15 o 
   1  12   4      132.14      144.76      9.85 o 
   2  12   4      200.20      202.50     26.82 o 
   3  12   4      153.00      157.40     10.88 o 
   4  12   4      155.36      155.22     12.81 o 
  -3  13   4        3.09        2.33      5.00 o 
  -2  13   4        0.93       -0.56      5.02 o 
  -1  13   4        8.75        7.38      5.02 o 
   0  13   4        1.15       -1.59      5.48 o 
   1  13   4        0.26        5.02      5.88 o 
   2  13   4        4.47        4.02      6.67 o 
   3  13   4        3.01       -1.84      6.50 o 
  -2  14   4       84.64       87.52      9.78 o 
  -1  14   4       71.27       89.55     11.93 o 
   1  14   4      284.52      295.58     19.47 o 
  -8   1   5       90.48       88.73      9.31 o 
  -7   1   5       29.71       41.83      6.27 o 
  -6   1   5      314.15      328.78     17.79 o 
  -5   1   5        4.34        3.05      2.11 o 
  -4   1   5     1291.44     1294.55     11.60 o 
  -3   1   5      413.58      387.33      4.96 o 
  -2   1   5      792.54      791.99      7.22 o 
  -1   1   5      267.62      246.48      3.60 o 
   0   1   5      412.98      474.04     11.74 o 
   1   1   5     1473.75     1445.78     13.61 o 
   2   1   5     3453.21     3532.19     29.17 o 
   3   1   5      325.02      303.98      5.73 o 
   4   1   5      364.50      380.82      8.77 o 
   5   1   5      137.55      145.43      8.67 o 
   6   1   5      738.44      793.03     20.55 o 
   7   1   5       91.87       88.04      8.94 o 
  -8   2   5       13.68       17.40      6.13 o 
  -7   2   5        7.52        8.70      9.78 o 
  -6   2   5      141.40      126.89      9.99 o 
  -5   2   5        8.13        5.13      2.04 o 
  -4   2   5       16.08       14.66      2.11 o 
  -3   2   5       27.57       23.57      1.51 o 
  -2   2   5       12.44       14.85      2.92 o 
  -1   2   5     5078.15     5335.54     36.60 o 
   0   2   5      429.27      467.24      7.18 o 
   1   2   5      192.48      193.69      4.00 o 
   2   2   5      566.97      645.69      8.22 o 
   3   2   5        2.53        1.29      1.32 o 
   4   2   5      419.04      415.52      9.39 o 
   5   2   5       12.80       16.14      3.11 o 
   6   2   5        0.38       -2.90      3.81 o 
   7   2   5       29.50       26.47      6.60 o 
  -8   3   5      244.83      276.60     13.99 o 
  -7   3   5      432.12      411.08     19.24 o 
  -6   3   5       13.32       18.73      3.83 o 
  -5   3   5      639.59      595.91     15.55 o 
  -4   3   5      776.48      769.25     11.53 o 
  -3   3   5      404.01      352.93      5.48 o 
  -2   3   5     2097.07     2079.26     17.12 o 
  -1   3   5     2276.18     2291.92     27.86 o 
   0   3   5     3127.58     3113.43     42.20 o 
   1   3   5     2322.27     2214.42     21.54 o 
   2   3   5     1162.50     1110.13     11.96 o 
   3   3   5     1208.24     1218.31     13.50 o 
   4   3   5      552.05      601.07     11.75 o 
   5   3   5      147.42      153.81      6.71 o 
   6   3   5      562.91      583.92     26.01 o 
   7   3   5      248.55      272.24     14.32 o 
  -7   4   5        0.53       -1.31      4.21 o 
  -6   4   5      210.78      214.95     11.41 o 
  -5   4   5       38.08       39.24      3.61 o 
  -4   4   5       83.91       95.17      4.14 o 
  -3   4   5      390.84      404.75      5.99 o 
  -2   4   5     1018.87     1125.96     11.01 o 
  -1   4   5     1224.09     1372.85     13.34 o 
   0   4   5      173.09      203.10      6.39 o 
   1   4   5       24.24       24.60      3.39 o 
   2   4   5      397.71      436.30      6.63 o 
   3   4   5        5.19        3.41      2.16 o 
   4   4   5       41.84       47.62      3.93 o 
   5   4   5        7.19        7.41      2.96 o 
   6   4   5        0.34       -5.02      3.85 o 
   7   4   5        0.40       -1.33      4.52 o 
  -7   5   5       35.43       51.62      7.33 o 
  -6   5   5      772.46      769.95     13.83 o 
  -5   5   5      281.39      296.22      7.94 o 
  -4   5   5     1718.21     1754.79     20.25 o 
  -3   5   5     2043.64     2062.68     21.41 o 
  -2   5   5      258.13      233.26      4.63 o 
  -1   5   5     6021.48     6373.83     49.67 o 
   0   5   5      271.47      247.60      8.83 o 
   1   5   5     1498.32     1453.82     15.86 o 
   2   5   5      974.44      954.82     11.17 o 
   3   5   5     1667.36     1646.49     21.21 o 
   4   5   5      267.42      280.86      8.96 o 
   5   5   5      361.04      373.42     10.49 o 
   6   5   5      354.21      324.16     20.38 o 
   7   5   5       25.18       13.05      9.14 o 
  -7   6   5       49.27       38.31      5.75 o 
  -6   6   5       17.32       11.67      3.36 o 
  -5   6   5       16.93       16.62      3.09 o 
  -4   6   5     1367.70     1393.47     24.28 o 
  -3   6   5      192.20      191.99      6.58 o 
  -2   6   5       24.62       23.55      2.02 o 
  -1   6   5       86.31       94.15      2.94 o 
   0   6   5      921.62      947.13     14.00 o 
   1   6   5       38.37       37.86      2.82 o 
   2   6   5       16.25       10.84      2.01 o 
   3   6   5      135.15      154.24      7.97 o 
   4   6   5      105.77       90.61      7.16 o 
   5   6   5      113.00       99.69      8.01 o 
   6   6   5        2.12        4.72      4.64 o 
  -7   7   5      154.25      177.60     17.67 o 
  -6   7   5      181.41      179.24      7.49 o 
  -5   7   5      317.65      317.62      8.71 o 
  -4   7   5       10.06        6.03      2.44 o 
  -3   7   5      419.12      438.01      8.76 o 
  -2   7   5      372.93      385.15      8.83 o 
  -1   7   5      655.14      649.21     16.75 o 
   0   7   5      203.12      197.22      6.16 o 
   1   7   5     1221.46     1157.47     16.18 o 
   2   7   5      680.00      692.69     16.83 o 
   3   7   5      524.06      540.30     15.44 o 
   4   7   5      895.08      849.70     35.47 o 
   5   7   5      239.65      259.54     12.53 o 
   6   7   5       20.79       27.21      6.49 o 
  -6   8   5        8.53        4.69      3.70 o 
  -5   8   5        1.41        0.91      3.85 o 
  -4   8   5        0.44       -0.24      2.69 o 
  -3   8   5       96.95       84.22      7.25 o 
  -2   8   5       34.36       26.30      5.45 o 
  -1   8   5        0.82       -1.71      1.65 o 
   0   8   5      500.52      503.35     10.68 o 
   1   8   5      598.89      603.94     11.43 o 
   2   8   5        1.77        4.36      2.99 o 
   3   8   5       34.56       40.86      5.65 o 
   4   8   5        0.08        6.38      3.82 o 
   5   8   5        3.01        4.89      4.38 o 
   6   8   5       14.78        6.56      5.44 o 
  -6   9   5       22.21       18.09      4.81 o 
  -5   9   5       48.16       52.64      5.86 o 
  -4   9   5      183.30      191.50      8.92 o 
  -3   9   5       61.43       60.30      6.78 o 
  -2   9   5      708.64      728.76     36.21 o 
  -1   9   5       48.51       49.25      4.22 o 
   0   9   5      711.73      707.30     20.41 o 
   1   9   5      813.68      811.60     14.26 o 
   2   9   5      122.95      124.64     11.40 o 
   3   9   5        2.55        4.14      3.50 o 
   4   9   5      650.93      649.97     19.17 o 
   5   9   5       42.03       46.78      7.19 o 
  -5  10   5       31.00       24.99      4.93 o 
  -4  10   5        0.82       -0.63      4.09 o 
  -3  10   5       28.49       39.90      6.41 o 
  -2  10   5      125.46      105.90      9.69 o 
  -1  10   5       55.46       43.83      4.40 o 
   0  10   5       43.63       42.39      4.40 o 
   1  10   5       45.46       42.02      4.53 o 
   2  10   5        1.95        1.66      3.27 o 
   3  10   5        5.04        4.78      4.18 o 
   4  10   5        0.54        1.56      3.97 o 
   5  10   5        0.13       -5.13      5.34 o 
  -5  11   5        1.49        2.44      5.13 o 
  -4  11   5      145.44      156.91     11.18 o 
  -3  11   5      126.82      144.83     10.27 o 
  -2  11   5        6.80        3.56      4.01 o 
  -1  11   5      230.62      245.57     14.10 o 
   0  11   5      346.90      338.60     14.31 o 
   1  11   5       51.95       66.97      9.94 o 
   2  11   5      319.50      297.49     13.14 o 
   3  11   5      253.54      250.41     24.46 o 
   4  11   5      254.72      267.30     13.58 o 
  -4  12   5        6.15       15.31      6.14 o 
  -3  12   5      111.66      118.81     10.39 o 
  -2  12   5      176.92      189.59     11.32 o 
  -1  12   5       18.03        8.89      4.42 o 
   0  12   5        0.97       -1.07      3.13 o 
   1  12   5        2.20       -1.79      3.71 o 
   2  12   5        1.78        6.49      4.93 o 
   3  12   5       14.72       12.04      5.33 o 
   4  12   5       51.60       57.05     11.93 o 
  -3  13   5      135.55      136.56     11.71 o 
  -2  13   5      251.66      281.48     13.94 o 
  -1  13   5      152.06      156.79     10.28 o 
   0  13   5      236.17      242.76     16.78 o 
   1  13   5       33.78       45.98     10.01 o 
   2  13   5      223.00      251.41     14.03 o 
   3  13   5       42.58       49.28      8.15 o 
   1  14   5       43.09       55.80     11.43 o 
  -8   0   6       63.73       79.41     12.82 o 
  -7   0   6       64.43       74.76     10.66 o 
  -6   0   6      237.90      233.83     14.62 o 
  -5   0   6      388.47      387.20     17.03 o 
  -4   0   6       86.49       73.35      4.12 o 
  -3   0   6      559.55      649.03      9.84 o 
  -2   0   6     1802.05     1733.40     18.56 o 
  -1   0   6     3822.48     3864.88     43.08 o 
   0   0   6     1568.55     1723.13     31.17 o 
   1   0   6      103.09       89.59      3.96 o 
   2   0   6     1702.61     1727.99     26.37 o 
   3   0   6     2716.72     2647.62     43.19 o 
   4   0   6      395.07      391.95     10.70 o 
   5   0   6      551.19      525.10     21.77 o 
   6   0   6      354.01      361.76     19.85 o 
   7   0   6        8.83        2.14      7.43 o 
  -8   1   6        0.25       -1.84      4.63 o 
  -7   1   6        0.40        1.68      5.93 o 
  -6   1   6       19.07       26.47      5.03 o 
  -5   1   6       77.19       83.38      4.04 o 
  -4   1   6      356.45      393.14      5.56 o 
  -3   1   6      239.42      264.71      4.13 o 
  -2   1   6       54.33       61.35      2.94 o 
  -1   1   6      607.59      624.14      6.69 o 
   0   1   6     1166.12     1251.85     17.33 o 
   1   1   6       12.04       20.90      1.74 o 
   2   1   6     1166.35     1233.35     13.91 o 
   3   1   6      596.96      614.55     10.00 o 
   4   1   6      997.63      981.51     15.51 o 
   5   1   6      124.72      127.19      8.28 o 
   6   1   6        5.43       12.65      4.89 o 
   7   1   6       26.09       26.34     12.61 o 
  -8   2   6       47.08       62.39      8.37 o 
  -7   2   6      147.26      131.83      9.30 o 
  -6   2   6      165.14      174.14      9.23 o 
  -5   2   6      985.33      979.82     14.03 o 
  -4   2   6      429.97      425.09      8.04 o 
  -3   2   6      462.24      439.16      6.31 o 
  -2   2   6     1168.34     1180.60     12.41 o 
  -1   2   6     3470.12     3437.64     27.88 o 
   0   2   6       34.72       41.81      5.39 o 
   1   2   6      479.19      438.66      9.31 o 
   2   2   6       28.12       16.93      1.59 o 
   3   2   6     1636.48     1648.26     17.15 o 
   4   2   6       34.97       42.91      3.74 o 
   5   2   6      922.95      931.49     19.32 o 
   6   2   6      308.12      312.69     13.28 o 
   7   2   6      220.80      243.16     13.02 o 
  -8   3   6       76.43       68.26      8.93 o 
  -7   3   6       83.21       77.51      8.13 o 
  -6   3   6       20.12       15.89      3.80 o 
  -5   3   6        7.12        4.55      2.51 o 
  -4   3   6      132.50      148.11      4.93 o 
  -3   3   6      409.54      452.80      7.84 o 
  -2   3   6      684.33      735.32     11.04 o 
  -1   3   6      570.99      590.18      7.99 o 
   0   3   6       17.62       22.25      2.13 o 
   1   3   6      169.13      182.77      4.03 o 
   2   3   6       80.57       89.87      3.07 o 
   3   3   6       24.44       32.95      2.82 o 
   4   3   6       56.69       55.52      4.16 o 
   5   3   6       76.31       72.22      6.08 o 
   6   3   6       23.25       20.15      5.60 o 
   7   3   6        0.43        5.87      5.35 o 
  -7   4   6      371.43      361.61     21.26 o 
  -6   4   6      431.78      420.57     10.18 o 
  -5   4   6        2.70        4.24      2.37 o 
  -4   4   6     1046.40     1044.88     14.44 o 
  -3   4   6     1339.85     1273.01     12.93 o 
  -2   4   6     3538.80     3634.56     27.79 o 
  -1   4   6     2612.13     2755.33     23.56 o 
   0   4   6     1845.27     1820.31     20.57 o 
   1   4   6     2299.09     2167.53     25.40 o 
   2   4   6     2859.50     2919.35     25.83 o 
   3   4   6      802.94      788.11     13.21 o 
   4   4   6      709.15      736.94     13.75 o 
   5   4   6      234.27      228.27      8.44 o 
   6   4   6      367.21      373.57     28.88 o 
   7   4   6       16.52        5.73      7.68 o 
  -7   5   6       63.66       66.39      8.01 o 
  -6   5   6      156.48      155.30      6.92 o 
  -5   5   6       54.14       50.73      4.28 o 
  -4   5   6      322.35      327.47      7.75 o 
  -3   5   6        4.37        7.18      1.90 o 
  -2   5   6      110.68      127.91      3.41 o 
  -1   5   6       26.67       21.81      1.39 o 
   0   5   6      116.81      123.00      4.40 o 
   1   5   6        0.12        1.33      1.21 o 
   2   5   6        0.10        0.50      1.35 o 
   3   5   6       19.39       11.84      3.39 o 
   4   5   6       83.92       63.33      6.14 o 
   5   5   6        0.10        1.30      3.74 o 
   6   5   6       33.51       22.85      8.76 o 
  -7   6   6       96.03       99.97     11.68 o 
  -6   6   6      332.76      332.08      9.77 o 
  -5   6   6      495.71      497.08     12.98 o 
  -4   6   6     1787.94     1783.39     21.08 o 
  -3   6   6      207.10      211.39      6.83 o 
  -2   6   6      354.45      329.77      8.06 o 
  -1   6   6      633.50      603.61     11.05 o 
   0   6   6     2067.78     2112.59     24.60 o 
   1   6   6     1517.56     1487.93     18.77 o 
   2   6   6      695.58      671.72     11.69 o 
   3   6   6      340.69      317.68     11.53 o 
   4   6   6     1305.14     1294.95     36.35 o 
   5   6   6       91.14      108.38      8.49 o 
   6   6   6      242.89      241.02     12.41 o 
  -7   7   6        4.67        4.53      8.07 o 
  -6   7   6       23.40       31.64      6.55 o 
  -5   7   6       22.98       18.83      3.87 o 
  -4   7   6      123.42      127.18      7.15 o 
  -3   7   6        0.16        1.67      2.44 o 
  -2   7   6       11.85       12.42      2.36 o 
  -1   7   6      418.26      435.74      9.76 o 
   0   7   6        9.34        8.59      4.19 o 
   1   7   6      172.55      160.15      5.63 o 
   2   7   6       25.51       31.84      4.76 o 
   3   7   6      243.46      211.61     10.09 o 
   4   7   6      298.08      295.51     12.34 o 
   5   7   6        3.01        9.71      5.37 o 
   6   7   6      122.42      118.91     13.81 o 
  -6   8   6       42.72       46.49      5.82 o 
  -5   8   6      124.24      114.96      7.23 o 
  -4   8   6       41.47       49.23      5.14 o 
  -3   8   6      407.71      401.34     13.66 o 
  -2   8   6      565.25      555.77     11.59 o 
  -1   8   6      123.55      120.72      7.91 o 
   0   8   6      464.26      441.60     12.58 o 
   1   8   6      761.06      769.81     13.33 o 
   2   8   6        3.39       -0.26      2.85 o 
   3   8   6      427.35      445.30     14.88 o 
   4   8   6       82.38       83.52      7.76 o 
   5   8   6      172.60      161.56     10.73 o 
   6   8   6       48.29       53.27     13.00 o 
  -6   9   6       13.95       17.46      4.88 o 
  -5   9   6        1.52        7.18      3.79 o 
  -4   9   6        0.12       -3.83      2.72 o 
  -3   9   6       18.96       22.81      5.23 o 
  -2   9   6        6.69        2.39      3.43 o 
  -1   9   6        3.29        3.47      2.64 o 
   0   9   6       49.58       45.10      4.27 o 
   1   9   6      361.14      361.83      9.29 o 
   2   9   6       19.36       23.86      5.16 o 
   3   9   6       10.00        4.76      3.72 o 
   4   9   6        0.45       -0.25      3.98 o 
   5   9   6        5.67        4.98      4.90 o 
  -5  10   6       25.13       18.32      4.88 o 
  -4  10   6      250.05      246.69     12.66 o 
  -3  10   6      252.22      253.71     13.97 o 
  -2  10   6       46.10       45.27      6.08 o 
  -1  10   6       84.10      114.26      6.41 o 
   0  10   6      329.80      342.12     10.03 o 
   1  10   6      764.50      775.99     19.96 o 
   2  10   6       49.88       55.71      6.74 o 
   3  10   6        2.16        5.10      4.01 o 
   4  10   6      248.87      258.98     13.16 o 
   5  10   6       81.82       90.24      9.67 o 
  -5  11   6        0.91       -5.33      6.87 o 
  -4  11   6       86.59      108.28      9.92 o 
  -3  11   6        1.68       -1.05      4.97 o 
  -2  11   6        0.19       -4.59      3.43 o 
  -1  11   6        9.55        6.66      3.16 o 
   0  11   6        0.60        0.57      2.89 o 
   1  11   6       14.02        7.03      5.46 o 
   2  11   6      116.95      125.58      9.49 o 
   3  11   6        8.35       12.12      6.49 o 
   4  11   6        8.28        3.79      5.13 o 
  -4  12   6      199.69      228.32     18.49 o 
  -3  12   6      435.34      464.16     19.87 o 
  -2  12   6        6.70        6.72      7.36 o 
  -1  12   6      213.13      185.04     11.16 o 
   0  12   6      129.73      118.42      7.22 o 
   1  12   6      335.86      332.05     14.46 o 
   2  12   6      134.14      141.89     10.48 o 
   3  12   6      196.71      233.28     13.34 o 
  -3  13   6       18.97       13.26      6.05 o 
  -2  13   6       11.90        9.41      5.34 o 
  -1  13   6        0.02       -0.22      5.17 o 
   0  13   6       11.14        6.73      6.35 o 
   1  13   6        0.61       -3.78      4.44 o 
   2  13   6        1.22        6.70      5.21 o 
  -1  14   6       84.74       99.26     14.52 o 
  -8   1   7      129.50      143.79     11.02 o 
  -7   1   7      129.67      137.81      9.57 o 
  -6   1   7      536.31      495.53     14.98 o 
  -5   1   7      720.04      731.59     15.91 o 
  -4   1   7     1360.98     1382.33     12.45 o 
  -3   1   7       61.90       48.42      3.52 o 
  -2   1   7     1075.42     1053.31     11.74 o 
  -1   1   7      765.17      698.09      8.36 o 
   0   1   7     4384.40     4201.10     67.19 o 
   1   1   7      722.39      645.00      8.41 o 
   2   1   7      442.92      403.55      6.74 o 
   3   1   7      554.94      528.99      8.51 o 
   4   1   7      534.35      526.12     14.37 o 
   5   1   7      329.94      337.96     12.64 o 
   6   1   7      244.98      252.02     12.40 o 
   7   1   7        2.63        8.67      5.78 o 
  -8   2   7        0.42        0.84      4.90 o 
  -7   2   7       41.62       29.86      7.99 o 
  -6   2   7      103.53      106.58      7.87 o 
  -5   2   7       40.98       41.13      3.45 o 
  -4   2   7       13.18        8.70      1.88 o 
  -3   2   7       30.63       37.09      2.14 o 
  -2   2   7        0.56        2.43      0.92 o 
  -1   2   7      964.27      969.74     10.49 o 
   0   2   7     1044.11     1103.19     16.70 o 
   1   2   7      621.59      711.60     12.60 o 
   2   2   7       28.53       29.00      2.08 o 
   3   2   7       63.59       61.74      3.09 o 
   4   2   7      130.67      129.66      5.76 o 
   5   2   7        2.17        4.45      3.83 o 
   6   2   7        4.49        5.36     10.58 o 
   7   2   7        7.61        3.31      6.20 o 
  -7   3   7      224.05      238.22     23.41 o 
  -6   3   7       14.21       13.11      4.56 o 
  -5   3   7     1672.14     1648.93     20.15 o 
  -4   3   7      870.83      904.13     12.92 o 
  -3   3   7      311.13      283.62      6.46 o 
  -2   3   7     6662.93     6728.24     47.03 o 
  -1   3   7     7167.82     7143.28     54.50 o 
   0   3   7      789.55      754.40      8.50 o 
   1   3   7     2086.27     1988.52     31.45 o 
   2   3   7     1003.97     1015.22     13.23 o 
   3   3   7     2128.74     2126.97     24.00 o 
   4   3   7      579.61      589.08     12.22 o 
   5   3   7      491.24      504.78     12.25 o 
   6   3   7      529.16      523.56     17.55 o 
   7   3   7      111.93      112.35     10.32 o 
  -7   4   7        3.08        4.06      7.08 o 
  -6   4   7       18.69       15.41      3.28 o 
  -5   4   7       36.27       39.96      3.81 o 
  -4   4   7       68.40       66.45      4.00 o 
  -3   4   7       30.27       30.94      2.12 o 
  -2   4   7      649.06      737.48      8.70 o 
  -1   4   7      135.92      137.32      5.21 o 
   0   4   7       24.64       29.19      2.45 o 
   1   4   7      773.45      766.28     13.91 o 
   2   4   7       78.05       83.47      3.17 o 
   3   4   7       91.11      115.88     10.75 o 
   4   4   7       16.15       13.99      2.95 o 
   5   4   7       93.31       82.87      8.27 o 
   6   4   7        0.00        1.52      6.28 o 
  -7   5   7      165.94      157.86     10.62 o 
  -6   5   7      777.51      822.62     14.99 o 
  -5   5   7      344.62      356.86      9.08 o 
  -4   5   7     1617.32     1666.03     20.21 o 
  -3   5   7      507.40      508.01      9.15 o 
  -2   5   7     1206.15     1149.87     13.08 o 
  -1   5   7     1976.42     1872.65     28.12 o 
   0   5   7     1720.35     1642.35     20.17 o 
   1   5   7     1947.41     1907.21     42.43 o 
   2   5   7     2332.97     2306.77     26.57 o 
   3   5   7     1191.92     1199.45     23.67 o 
   4   5   7      666.12      638.46     18.52 o 
   5   5   7      678.58      666.48     18.84 o 
   6   5   7      317.48      305.84     20.42 o 
  -7   6   7       37.69       35.96      5.85 o 
  -6   6   7      218.47      217.45     11.69 o 
  -5   6   7        2.12        0.43      2.43 o 
  -4   6   7      104.56       90.57      4.82 o 
  -3   6   7      247.28      235.86      8.20 o 
  -2   6   7       63.40       70.03     11.05 o 
  -1   6   7       94.22       88.70      7.43 o 
   0   6   7       46.51       48.18      6.46 o 
   1   6   7       29.32       32.50      2.93 o 
   2   6   7       18.12       18.44      3.38 o 
   3   6   7      344.07      305.76     11.73 o 
   4   6   7        6.48        7.61      4.11 o 
   5   6   7       26.42       23.12      5.46 o 
   6   6   7        2.68       -1.96      4.63 o 
  -7   7   7      256.84      293.76     15.24 o 
  -6   7   7       35.15       30.36      8.06 o 
  -5   7   7      105.53      119.80      7.59 o 
  -4   7   7      294.35      318.78     10.60 o 
  -3   7   7     1647.85     1644.85     24.67 o 
  -2   7   7      617.36      629.37     12.42 o 
  -1   7   7      247.24      218.12     10.11 o 
   0   7   7     1569.77     1506.01     20.35 o 
   1   7   7     2143.66     2038.95     24.60 o 
   2   7   7      213.45      189.92     11.14 o 
   3   7   7      599.66      600.28     17.01 o 
   4   7   7      101.43      109.66      9.58 o 
   5   7   7      201.77      213.28     11.52 o 
   6   7   7       45.00       37.48      7.30 o 
  -6   8   7        9.02       11.44      4.58 o 
  -5   8   7        0.42       -4.66      3.11 o 
  -4   8   7       25.30       27.34      4.58 o 
  -3   8   7        0.49       -1.74      3.16 o 
  -2   8   7      129.52      132.63      6.10 o 
  -1   8   7      107.94      109.25      5.55 o 
   0   8   7       92.98       90.87      5.05 o 
   1   8   7      735.99      725.05     13.13 o 
   2   8   7       86.82       67.20     10.31 o 
   3   8   7        4.39        1.11      3.42 o 
   4   8   7       17.66       20.01      5.22 o 
   5   8   7        0.95        3.30      4.56 o 
  -6   9   7       84.84       90.20      7.98 o 
  -5   9   7       82.75      106.80      7.93 o 
  -4   9   7      273.00      269.10     12.62 o 
  -3   9   7      460.17      441.49     16.02 o 
  -2   9   7      592.57      629.64     26.13 o 
  -1   9   7        3.23       -1.01      2.30 o 
   0   9   7      168.55      152.87      9.01 o 
   1   9   7      350.41      333.83      9.09 o 
   2   9   7       13.65       15.79      4.48 o 
   3   9   7      304.70      277.79     23.16 o 
   4   9   7      407.40      390.67     15.41 o 
   5   9   7       23.89       27.93      6.87 o 
  -5  10   7        8.89       14.77      6.12 o 
  -4  10   7       10.59        6.42      6.65 o 
  -3  10   7       13.44        8.91      7.11 o 
  -2  10   7        0.53        0.75      3.65 o 
  -1  10   7       94.42       82.72      5.87 o 
   0  10   7        7.54        2.98      3.34 o 
   1  10   7       42.89       39.22      5.37 o 
   2  10   7        7.91       13.60      8.24 o 
   3  10   7       19.97       17.24      5.33 o 
   4  10   7       16.87       19.76      6.54 o 
  -5  11   7        1.11        2.61      5.85 o 
  -4  11   7      225.38      294.54     22.49 o 
  -3  11   7      248.68      273.05     14.01 o 
  -2  11   7      291.40      308.13     19.72 o 
  -1  11   7      239.17      247.46      9.40 o 
   0  11   7      343.91      374.36     13.82 o 
   1  11   7      207.55      178.33     14.16 o 
   2  11   7      612.26      613.37     19.23 o 
   3  11   7       71.45       90.12      9.14 o 
   4  11   7       50.21       48.33      8.16 o 
  -4  12   7        0.18        2.35      5.67 o 
  -3  12   7       16.88        8.68      5.78 o 
  -2  12   7       75.48       84.96      9.20 o 
  -1  12   7       19.11       24.78      6.34 o 
   0  12   7        0.62        0.36      3.46 o 
   1  12   7        1.28        8.56      4.86 o 
   2  12   7        0.17        0.91      4.63 o 
   3  12   7       64.14       63.20     15.43 o 
  -3  13   7      154.85      162.26     28.28 o 
  -2  13   7       93.75      115.61     10.93 o 
  -1  13   7      109.70      121.07     16.75 o 
   0  13   7      160.58      175.43     15.43 o 
   1  13   7      219.89      213.14     13.00 o 
   2  13   7      172.03      184.59     12.48 o 
  -8   0   8       81.64       87.52     13.14 o 
  -7   0   8      176.13      170.34     14.81 o 
  -6   0   8      432.94      408.68     19.40 o 
  -5   0   8      392.10      366.08     16.59 o 
  -4   0   8      633.06      593.51     18.26 o 
  -3   0   8     1507.94     1512.37     19.58 o 
  -2   0   8     1878.83     1864.57     20.66 o 
  -1   0   8     2928.63     3012.47     51.82 o 
   0   0   8       36.45       57.55      5.08 o 
   1   0   8     4943.51     4957.54     56.68 o 
   2   0   8     1594.98     1513.13     36.24 o 
   3   0   8      151.01      147.39      7.03 o 
   4   0   8      318.06      323.62     10.52 o 
   5   0   8      543.59      563.67     23.21 o 
   6   0   8      310.63      321.73     19.91 o 
   7   0   8      121.90      116.93     14.77 o 
  -8   1   8        2.40        0.14      5.33 o 
  -7   1   8       52.26       44.37      6.80 o 
  -6   1   8       27.54       26.83      5.23 o 
  -5   1   8        0.87       -0.23      1.63 o 
  -4   1   8       99.42      107.02      3.39 o 
  -3   1   8      128.20      120.23      3.39 o 
  -2   1   8       49.40       47.12      2.14 o 
  -1   1   8      513.57      559.33     11.00 o 
   0   1   8        0.49       -0.79      1.11 o 
   1   1   8      131.96      152.89      5.40 o 
   2   1   8      372.18      403.83      7.02 o 
   3   1   8      261.91      277.48      6.24 o 
   4   1   8       43.35       48.84      4.13 o 
   5   1   8      193.16      182.85     10.04 o 
   6   1   8        1.35       -5.21      7.85 o 
   7   1   8        7.49        5.64      5.77 o 
  -7   2   8      106.34      110.04     10.86 o 
  -6   2   8      129.75      142.94      9.21 o 
  -5   2   8     1205.46     1195.92     16.06 o 
  -4   2   8      931.38      961.94     11.29 o 
  -3   2   8      150.96      135.44      3.92 o 
  -2   2   8     2316.36     2313.00     19.23 o 
  -1   2   8       27.75       16.49      2.01 o 
   0   2   8     4482.79     4431.65     50.82 o 
   1   2   8     1079.16      959.66     12.68 o 
   2   2   8     1583.82     1571.48     16.63 o 
   3   2   8     1219.18     1219.94     14.70 o 
   4   2   8      632.00      702.09     13.63 o 
   5   2   8      862.22      897.66     21.45 o 
   6   2   8      355.72      378.39     15.04 o 
   7   2   8        1.86        9.18      5.80 o 
  -7   3   8        0.03        0.81      4.16 o 
  -6   3   8       80.31       66.72      9.12 o 
  -5   3   8      220.84      211.60     11.41 o 
  -4   3   8      173.87      156.60      7.56 o 
  -3   3   8       18.80       18.97      1.82 o 
  -2   3   8      370.89      386.21      5.94 o 
  -1   3   8     1815.60     1899.01     21.78 o 
   0   3   8     1313.15     1402.82     15.71 o 
   1   3   8        0.00        0.79      1.14 o 
   2   3   8      114.55      126.13      4.36 o 
   3   3   8       33.55       32.68      2.64 o 
   4   3   8        0.19        1.81      2.72 o 
   5   3   8        6.32        4.54      3.17 o 
   6   3   8        7.24       21.99      6.06 o 
  -7   4   8      163.55      193.98     11.18 o 
  -6   4   8        2.68        4.95      2.84 o 
  -5   4   8      516.74      527.61     10.95 o 
  -4   4   8     1362.66     1361.58     17.35 o 
  -3   4   8     1585.10     1547.93     16.82 o 
  -2   4   8     1769.28     1819.49     18.08 o 
  -1   4   8     1030.12      978.70     19.61 o 
   0   4   8     1694.56     1665.93     20.17 o 
   1   4   8     2523.94     2452.65     32.26 o 
   2   4   8      708.90      722.25     12.91 o 
   3   4   8     1084.07     1128.63     22.64 o 
   4   4   8      684.14      712.10     31.28 o 
   5   4   8      537.93      547.19     23.08 o 
   6   4   8      260.98      243.69     18.43 o 
  -7   5   8        0.85        5.26      4.98 o 
  -6   5   8        1.68        1.73      2.92 o 
  -5   5   8      311.17      325.07      8.72 o 
  -4   5   8        1.03        1.14      2.21 o 
  -3   5   8      178.81      185.12      5.64 o 
  -2   5   8       67.31       58.65      3.70 o 
  -1   5   8      225.78      215.27      6.32 o 
   0   5   8       24.65       16.46      2.33 o 
   1   5   8      234.96      255.90     18.17 o 
   2   5   8       18.44       21.28      5.38 o 
   3   5   8      191.79      176.97      8.86 o 
   4   5   8       76.36       75.75      7.01 o 
   5   5   8       44.11       39.19      6.38 o 
   6   5   8        1.76        6.07      7.36 o 
  -7   6   8      298.31      313.67     23.01 o 
  -6   6   8      303.34      293.83     11.10 o 
  -5   6   8      113.12      119.80      7.40 o 
  -4   6   8      198.77      198.51      8.25 o 
  -3   6   8      113.53      102.14      5.98 o 
  -2   6   8      591.87      569.23     11.43 o 
  -1   6   8     1714.29     1622.71     21.36 o 
   0   6   8      761.63      727.27     12.61 o 
   1   6   8     1574.86     1497.85     23.97 o 
   2   6   8      947.29      935.61     15.19 o 
   3   6   8      630.83      615.29     18.19 o 
   4   6   8      436.62      442.29     15.09 o 
   5   6   8      296.24      311.15     13.70 o 
   6   6   8      139.55      129.21     10.25 o 
  -6   7   8       35.06       40.20      5.97 o 
  -5   7   8       22.65       15.92      4.22 o 
  -4   7   8        0.05        3.39      3.09 o 
  -3   7   8       22.69       17.48      4.82 o 
  -2   7   8        3.34        1.15      2.00 o 
  -1   7   8      124.24      108.50      5.29 o 
   0   7   8      365.58      385.56     13.25 o 
   1   7   8       23.50       19.45      5.46 o 
   2   7   8      178.17      176.15     18.19 o 
   3   7   8       18.58       15.46      5.23 o 
   4   7   8       25.50       15.19      4.96 o 
   5   7   8       39.92       25.25      5.95 o 
   6   7   8       12.48       16.04      6.38 o 
  -6   8   8      127.59      140.93      9.13 o 
  -5   8   8      153.76      165.69      9.31 o 
  -4   8   8       95.13      108.00      7.23 o 
  -3   8   8      633.56      605.02     18.19 o 
  -2   8   8     1105.54     1137.04     18.73 o 
  -1   8   8        2.97        0.72      2.23 o 
   0   8   8      895.25      876.76     15.33 o 
   1   8   8        6.16        9.89      2.65 o 
   2   8   8      332.41      368.52     24.09 o 
   3   8   8      670.34      707.59     19.84 o 
   4   8   8       73.85       75.20      8.22 o 
   5   8   8       26.53       34.14      7.03 o 
  -6   9   8        3.65        3.92      4.41 o 
  -5   9   8        2.34       -0.87      3.73 o 
  -4   9   8        3.11       13.16      5.35 o 
  -3   9   8       11.63       11.62      4.73 o 
  -2   9   8        4.80        1.13      3.70 o 
  -1   9   8        8.33       10.48      3.90 o 
   0   9   8       97.65       88.84      6.50 o 
   1   9   8      207.93      189.42      7.18 o 
   2   9   8      229.80      240.19     11.52 o 
   3   9   8       41.84       40.60      6.60 o 
   4   9   8       13.13       17.82      5.56 o 
   5   9   8        1.27        0.64      5.14 o 
  -5  10   8      149.08      159.75     23.26 o 
  -4  10   8      140.72      142.97     11.35 o 
  -3  10   8      172.12      161.25     11.06 o 
  -2  10   8       77.34       89.40     16.97 o 
  -1  10   8      687.64      689.89     15.37 o 
   0  10   8      210.16      199.75      7.97 o 
   1  10   8      213.69      221.69     16.35 o 
   2  10   8        3.65        0.96      3.99 o 
   3  10   8      397.01      389.69     15.72 o 
   4  10   8      223.46      221.07     13.02 o 
  -4  11   8       85.14       87.15     10.03 o 
  -3  11   8        1.08        3.30      5.07 o 
  -2  11   8        2.53        1.59      4.51 o 
  -1  11   8       31.82       37.37      4.94 o 
   0  11   8        0.03       -1.17      2.94 o 
   1  11   8       34.31       30.26      8.17 o 
   2  11   8       25.34       29.82      6.42 o 
   3  11   8       24.19       24.39      6.44 o 
   4  11   8        1.65       -3.83      5.15 o 
  -4  12   8      176.23      170.74     13.33 o 
  -3  12   8       21.58       16.64      6.78 o 
  -2  12   8      187.26      174.64     12.15 o 
  -1  12   8      135.71      138.68     10.40 o 
   0  12   8      174.09      181.12      8.69 o 
   1  12   8      253.56      254.51     17.27 o 
   2  12   8      241.49      253.58     13.54 o 
   3  12   8       67.15       63.58      8.79 o 
  -2  13   8       84.73      101.11     10.51 o 
  -1  13   8        3.49       -2.95      6.10 o 
   0  13   8       33.70       46.44     10.16 o 
   1  13   8       15.39       13.26      6.06 o 
  -7   1   9      253.60      230.50     11.77 o 
  -6   1   9      115.40      108.69      7.97 o 
  -5   1   9      510.71      497.14     10.91 o 
  -4   1   9       60.53       55.48      3.70 o 
  -3   1   9     1181.08     1153.26     12.15 o 
  -2   1   9     1222.02     1188.25     11.99 o 
  -1   1   9     1546.15     1528.40     22.33 o 
   0   1   9      464.03      435.79     13.45 o 
   1   1   9      462.94      416.55     10.83 o 
   2   1   9     1542.49     1482.30     16.36 o 
   3   1   9      487.55      498.02      8.83 o 
   4   1   9        5.44        5.26      2.66 o 
   5   1   9      315.97      343.63     13.37 o 
   6   1   9       99.49       96.22     12.69 o 
  -7   2   9        9.09        2.87      4.70 o 
  -6   2   9       52.87       45.78      6.14 o 
  -5   2   9       86.93       89.98      4.66 o 
  -4   2   9      321.56      322.22      6.18 o 
  -3   2   9      433.91      425.00      6.70 o 
  -2   2   9       98.79      113.51      3.76 o 
  -1   2   9      823.54      882.23     15.14 o 
   0   2   9       66.76       70.06      4.22 o 
   1   2   9       32.91       22.21      2.19 o 
   2   2   9      615.96      673.38      9.85 o 
   3   2   9       45.70       49.31      3.25 o 
   4   2   9        0.03       -1.66      2.21 o 
   5   2   9      178.74      188.45     17.65 o 
   6   2   9       31.58       30.16      7.65 o 
  -7   3   9       61.38       71.57      7.95 o 
  -6   3   9      179.34      188.54     10.72 o 
  -5   3   9      258.32      271.93      7.67 o 
  -4   3   9      636.88      657.41     12.17 o 
  -3   3   9      212.25      207.42      7.88 o 
  -2   3   9     4703.79     4721.96     39.04 o 
  -1   3   9      445.51      489.63      9.34 o 
   0   3   9      413.42      375.45      9.55 o 
   1   3   9      986.52     1004.73     17.35 o 
   2   3   9     1253.36     1302.48     15.02 o 
   3   3   9      738.01      779.79     14.49 o 
   4   3   9      264.50      271.68     12.50 o 
   5   3   9      545.21      541.29     16.57 o 
   6   3   9      215.77      240.18     18.28 o 
  -7   4   9       67.00       57.96      7.70 o 
  -6   4   9       90.38       89.30      5.58 o 
  -5   4   9      272.47      262.96      7.73 o 
  -4   4   9      103.82       99.44      8.83 o 
  -3   4   9      131.18      131.94      4.02 o 
  -2   4   9        2.38        2.02      1.82 o 
  -1   4   9      313.49      320.80      9.23 o 
   0   4   9      608.86      642.61     28.74 o 
   1   4   9       39.56       40.93      3.70 o 
   2   4   9      275.51      280.11      7.60 o 
   3   4   9        2.23        2.79      3.06 o 
   4   4   9       72.79       73.94      6.86 o 
   5   4   9       11.68        6.30      4.32 o 
   6   4   9       13.62        9.61      8.23 o 
  -7   5   9       68.01       83.88     13.31 o 
  -6   5   9       17.86       16.77      4.87 o 
  -5   5   9      347.39      359.83     11.06 o 
  -4   5   9       27.06       33.14      4.20 o 
  -3   5   9      347.52      330.44      7.48 o 
  -2   5   9      353.18      356.51      8.65 o 
  -1   5   9     1282.37     1302.06     18.18 o 
   0   5   9      689.61      681.69     11.99 o 
   1   5   9     1050.96     1069.55     18.98 o 
   2   5   9      755.11      722.74     13.05 o 
   3   5   9      507.65      483.65     22.35 o 
   4   5   9      304.90      320.95     13.01 o 
   5   5   9      253.43      255.31     15.04 o 
   6   5   9      127.40      149.58     16.38 o 
  -7   6   9      135.96      145.66     16.27 o 
  -6   6   9       20.84       15.05      4.42 o 
  -5   6   9        0.95       -0.54      4.29 o 
  -4   6   9       29.91       33.49      6.68 o 
  -3   6   9        5.37        6.42      3.70 o 
  -2   6   9      239.22      234.30      7.32 o 
  -1   6   9       78.28       74.99      4.50 o 
   0   6   9       11.70        8.72      2.18 o 
   1   6   9        7.49        5.95      4.17 o 
   2   6   9       63.96       62.19      7.32 o 
   3   6   9        3.23       -0.08      3.49 o 
   4   6   9      139.25      111.05      8.77 o 
   5   6   9       10.58       11.57      5.11 o 
   6   6   9       28.70       42.24     11.28 o 
  -6   7   9      143.59      150.93      9.02 o 
  -5   7   9       68.86       64.32      6.32 o 
  -4   7   9      896.14      903.95     18.46 o 
  -3   7   9       28.49       30.80      5.65 o 
  -2   7   9      338.11      342.17      9.33 o 
  -1   7   9      252.27      253.21      7.88 o 
   0   7   9     1434.55     1398.70     24.92 o 
   1   7   9        7.79        9.51      3.07 o 
   2   7   9      117.14      111.81     15.08 o 
   3   7   9      331.27      334.96     13.41 o 
   4   7   9      125.44      134.84      9.89 o 
   5   7   9      171.17      160.32     11.27 o 
  -6   8   9        0.21        2.33      4.21 o 
  -5   8   9        5.28       -0.71      3.63 o 
  -4   8   9       38.20       45.81      6.91 o 
  -3   8   9       67.24       57.89      7.10 o 
  -2   8   9       76.38       68.90      5.11 o 
  -1   8   9       10.85       12.16      3.21 o 
   0   8   9      102.24       99.72      5.58 o 
   1   8   9      188.56      191.59      7.07 o 
   2   8   9      133.53      131.21     31.14 o 
   3   8   9        0.05        1.20      3.71 o 
   4   8   9       28.24       29.33      6.48 o 
   5   8   9       70.48       71.07      8.62 o 
  -6   9   9       27.47       24.39      5.97 o 
  -5   9   9      134.27      155.53      9.35 o 
  -4   9   9      249.58      260.86     15.62 o 
  -3   9   9      310.98      319.88     15.55 o 
  -2   9   9        4.05       13.00      4.69 o 
  -1   9   9      160.02      165.37      7.32 o 
   0   9   9      760.36      762.98     23.25 o 
   1   9   9      304.10      329.77      9.46 o 
   2   9   9       12.30       12.36      4.50 o 
   3   9   9      446.87      436.31     25.47 o 
   4   9   9      199.66      208.68     12.58 o 
  -5  10   9       37.89       36.33      7.84 o 
  -4  10   9       18.59       15.92      7.78 o 
  -3  10   9       12.28       12.20      5.22 o 
  -2  10   9       39.60       37.43      6.68 o 
  -1  10   9       17.68       13.11      3.45 o 
   0  10   9       31.97       24.80      4.08 o 
   1  10   9      198.17      191.57     13.38 o 
   2  10   9       25.98       22.76      5.94 o 
   3  10   9       22.38       20.21      6.04 o 
   4  10   9        9.17        9.66      5.63 o 
  -4  11   9       74.60       62.50      9.01 o 
  -3  11   9      272.01      302.71     15.04 o 
  -2  11   9       64.07       47.93      7.45 o 
  -1  11   9      224.88      244.68     14.67 o 
   0  11   9      245.16      250.01     15.48 o 
   1  11   9      184.47      192.47     15.57 o 
   2  11   9       19.13       17.70      6.21 o 
   3  11   9       33.68       29.89     14.24 o 
  -3  12   9       73.92       69.57      9.55 o 
  -2  12   9        0.14        0.95      5.46 o 
  -1  12   9        7.76       10.23      6.57 o 
   0  12   9       13.83       16.80      4.30 o 
   1  12   9        3.51        8.10      6.24 o 
   2  12   9        9.49        6.66      5.55 o 
  -2  13   9      142.72      155.38     12.08 o 
  -1  13   9      111.67      117.35     10.20 o 
   0  13   9      198.52      219.42     16.95 o 
   1  13   9       71.72       54.16      9.32 o 
  -7   0  10      368.38      372.85     20.74 o 
  -6   0  10      423.98      382.44     19.57 o 
  -5   0  10      368.08      339.06     16.59 o 
  -4   0  10      905.51      910.02     14.14 o 
  -3   0  10      722.62      764.09     12.24 o 
  -2   0  10     1819.04     1838.51     26.19 o 
  -1   0  10     1459.80     1515.66     32.69 o 
   0   0  10      553.32      513.44     16.17 o 
   1   0  10       28.63       25.14      3.24 o 
   2   0  10     2448.88     2392.32     33.43 o 
   3   0  10       79.17       79.94      5.57 o 
   4   0  10      649.85      692.14     16.70 o 
   5   0  10      924.12      873.04     30.87 o 
   6   0  10       26.76       31.89      9.58 o 
  -7   1  10        3.60        2.44      4.31 o 
  -6   1  10        1.23        0.90      3.73 o 
  -5   1  10        0.44        1.99      2.43 o 
  -4   1  10       27.80       28.06      2.28 o 
  -3   1  10       10.69       13.69      2.15 o 
  -2   1  10      126.98      119.92      4.38 o 
  -1   1  10      369.09      454.14     10.70 o 
   0   1  10      332.65      399.87     22.44 o 
   1   1  10       16.00       15.52      1.96 o 
   2   1  10      614.23      616.97      9.65 o 
   3   1  10      100.55      106.55      4.48 o 
   4   1  10      277.80      290.00      9.00 o 
   5   1  10       71.46       68.34      7.43 o 
   6   1  10       51.88       73.56      8.56 o 
  -7   2  10       20.68       29.85      6.22 o 
  -6   2  10      510.08      532.50     16.18 o 
  -5   2  10      705.37      706.34     12.06 o 
  -4   2  10       10.08       14.35      2.14 o 
  -3   2  10      355.78      337.47      6.15 o 
  -2   2  10     3060.00     3129.62     28.07 o 
  -1   2  10     1175.21     1148.32     19.12 o 
   0   2  10     1380.40     1344.27     21.25 o 
   1   2  10      653.53      600.52     10.12 o 
   2   2  10      732.90      734.86     10.74 o 
   3   2  10     1303.78     1347.96     17.50 o 
   4   2  10       98.48       99.87      6.35 o 
   5   2  10      196.76      237.45     17.29 o 
   6   2  10       25.84       16.93      9.14 o 
  -7   3  10        9.79       14.86      5.63 o 
  -6   3  10       21.23       27.42      5.58 o 
  -5   3  10      177.46      180.70      6.34 o 
  -4   3  10       26.44       27.35      3.37 o 
  -3   3  10        1.70        3.12      1.38 o 
  -2   3  10       99.58      105.72      5.06 o 
  -1   3  10      632.13      654.79     11.46 o 
   0   3  10       77.79       71.20      4.72 o 
   1   3  10       20.03       27.60      3.39 o 
   2   3  10       70.59       72.49      4.36 o 
   3   3  10       80.94       79.10      5.11 o 
   4   3  10       58.77       63.53      6.61 o 
   5   3  10       64.73       65.15      7.31 o 
   6   3  10        1.27       -1.84      7.22 o 
  -7   4  10       33.78       30.53      6.64 o 
  -6   4  10       55.61       63.66      5.13 o 
  -5   4  10      856.19      890.24     16.27 o 
  -4   4  10       33.69       35.14      3.36 o 
  -3   4  10      628.65      621.27     13.11 o 
  -2   4  10      323.46      313.31      8.03 o 
  -1   4  10       29.49       29.96      3.02 o 
   0   4  10      614.35      577.88     13.07 o 
   1   4  10      402.79      385.80     10.41 o 
   2   4  10      473.43      478.66     10.42 o 
   3   4  10      874.58      864.22     20.38 o 
   4   4  10      264.68      272.81     11.87 o 
   5   4  10      255.50      285.17     12.98 o 
   6   4  10      226.87      268.60     20.59 o 
  -7   5  10       16.08       21.18      9.16 o 
  -6   5  10        5.80       -2.09      4.60 o 
  -5   5  10      140.53      132.79      9.67 o 
  -4   5  10      167.57      163.31      7.42 o 
  -3   5  10       17.11       15.27      2.74 o 
  -2   5  10        0.09       -0.27      1.69 o 
  -1   5  10       72.79       66.07      4.42 o 
   0   5  10      124.04      115.43      5.06 o 
   1   5  10        2.36        3.24      2.26 o 
   2   5  10      249.94      268.73      7.98 o 
   3   5  10        7.19        2.77      3.36 o 
   4   5  10      205.09      187.32     10.44 o 
   5   5  10       17.29       10.03      5.74 o 
   6   5  10       12.94        3.28      8.57 o 
  -7   6  10      201.93      210.41     18.60 o 
  -6   6  10        1.52        1.11      3.70 o 
  -5   6  10       51.01       44.55     10.13 o 
  -4   6  10      320.31      322.57     10.53 o 
  -3   6  10      364.64      368.44     13.05 o 
  -2   6  10      179.20      168.62      6.48 o 
  -1   6  10     1497.64     1449.24     20.60 o 
   0   6  10      952.96      954.34     15.65 o 
   1   6  10      246.78      245.04      8.89 o 
   2   6  10      236.39      250.11     12.20 o 
   3   6  10       42.13       54.41      6.60 o 
   4   6  10      396.39      402.30     21.05 o 
   5   6  10      285.32      284.23     13.61 o 
  -6   7  10        0.01        0.75      3.85 o 
  -5   7  10        1.52       -0.92      3.46 o 
  -4   7  10        5.91        2.41      3.46 o 
  -3   7  10        6.62        2.85      3.59 o 
  -2   7  10       69.11       76.88      5.18 o 
  -1   7  10        0.02       -1.35      2.02 o 
   0   7  10      111.29      106.17      8.40 o 
   1   7  10      427.09      417.48     12.25 o 
   2   7  10        1.18        2.26      3.17 o 
   3   7  10       78.71       75.26      7.72 o 
   4   7  10        6.39        5.26      4.40 o 
   5   7  10       45.59       37.64      7.16 o 
  -6   8  10       97.64       97.80      8.53 o 
  -5   8  10      189.78      187.00      9.77 o 
  -4   8  10      481.91      497.63     17.42 o 
  -3   8  10      626.96      647.04     18.92 o 
  -2   8  10      106.74      111.79      6.21 o 
  -1   8  10       84.08       86.47      5.77 o 
   0   8  10      536.57      545.10     12.31 o 
   1   8  10      626.64      630.37     26.17 o 
   2   8  10      261.44      251.54     11.92 o 
   3   8  10      406.57      429.55     16.16 o 
   4   8  10        7.40        7.54      4.93 o 
   5   8  10      181.90      193.42     17.39 o 
  -5   9  10        3.53        6.23      5.38 o 
  -4   9  10        6.93       -5.04     10.85 o 
  -3   9  10       12.21        8.19      4.87 o 
  -2   9  10       15.72       11.97      4.92 o 
  -1   9  10       30.75       28.99      4.84 o 
   0   9  10       22.60       19.87      5.73 o 
   1   9  10       20.57       10.65      4.65 o 
   2   9  10       26.11       31.74      6.19 o 
   3   9  10        6.95        6.32      5.10 o 
   4   9  10        8.82        8.56      9.80 o 
  -5  10  10      194.44      201.23     13.58 o 
  -4  10  10      144.25      135.95     11.22 o 
  -3  10  10      274.42      285.09     14.09 o 
  -2  10  10      308.05      307.24     17.81 o 
  -1  10  10      130.31      135.61      7.34 o 
   0  10  10      540.90      563.81     13.46 o 
   1  10  10       54.41       64.21      6.86 o 
   2  10  10      408.11      400.21     16.04 o 
   3  10  10      133.64      104.29     25.72 o 
   4  10  10      130.84      142.53     11.75 o 
  -4  11  10        0.01       -4.02      5.19 o 
  -3  11  10        6.87        6.64      5.33 o 
  -2  11  10        1.06        1.77      4.58 o 
  -1  11  10       18.55       17.36      4.17 o 
   0  11  10       18.00       20.14      4.15 o 
   1  11  10       47.63       41.68      9.88 o 
   2  11  10       27.17       15.04      5.74 o 
   3  11  10       41.94       43.63      8.81 o 
  -3  12  10       69.31       56.36     11.45 o 
  -2  12  10       96.81       95.45      9.80 o 
  -1  12  10      116.86      110.60      9.59 o 
   0  12  10      308.94      347.46     14.07 o 
   1  12  10      237.65      252.16     23.42 o 
   2  12  10       30.04       47.30      8.09 o 
  -1  13  10        0.80        0.37      5.17 o 
   0  13  10        1.07       -2.69      5.88 o 
  -7   1  11      124.30      138.92     14.52 o 
  -6   1  11      208.86      208.63     10.59 o 
  -5   1  11      878.97      880.94     15.60 o 
  -4   1  11      623.56      618.99      9.48 o 
  -3   1  11     1428.47     1440.27     14.84 o 
  -2   1  11     1490.35     1504.19     39.83 o 
  -1   1  11     2211.18     2270.95     31.65 o 
   0   1  11     1341.06     1290.28     23.45 o 
   1   1  11     1593.47     1584.36     17.53 o 
   2   1  11      991.77      970.53     13.15 o 
   3   1  11      185.97      187.77      5.91 o 
   4   1  11      604.46      610.25     13.49 o 
   5   1  11      838.94      867.05     27.10 o 
   6   1  11       32.80       35.44     10.47 o 
  -7   2  11       24.22       31.55      7.91 o 
  -6   2  11        7.83       10.75      4.66 o 
  -5   2  11        0.27        2.66      2.26 o 
  -4   2  11       84.39       87.43      3.69 o 
  -3   2  11       15.45       15.84      1.97 o 
  -2   2  11        0.51        1.94      1.30 o 
  -1   2  11        5.66        4.08      2.06 o 
   0   2  11       29.36       24.97      7.23 o 
   1   2  11        9.55        7.49      2.45 o 
   2   2  11       90.67       95.96      4.90 o 
   3   2  11        0.10        8.04      8.38 o 
   4   2  11      307.48      304.19     11.86 o 
   5   2  11       22.12       41.11      9.76 o 
   6   2  11        0.58       -0.80      7.39 o 
  -7   3  11       47.56       49.79     12.51 o 
  -6   3  11      400.26      420.59     14.86 o 
  -5   3  11      664.88      683.86     12.29 o 
  -4   3  11       78.93       77.17      4.48 o 
  -3   3  11      715.41      743.48     10.03 o 
  -2   3  11       26.89       19.63      2.77 o 
  -1   3  11      509.45      508.67     12.39 o 
   0   3  11     1645.63     1604.86     25.09 o 
   1   3  11      993.11      943.83     45.97 o 
   2   3  11      650.98      680.63     12.80 o 
   3   3  11      678.85      685.48     17.86 o 
   4   3  11      340.75      354.82     13.42 o 
   5   3  11      257.40      257.08     12.25 o 
   6   3  11       97.47      107.17     14.94 o 
  -7   4  11        9.64        6.35      7.89 o 
  -6   4  11       46.20       52.44      5.70 o 
  -5   4  11       60.88       54.08      5.28 o 
  -4   4  11      276.17      279.87      9.80 o 
  -3   4  11      244.75      241.92      6.62 o 
  -2   4  11      137.32      131.55      5.54 o 
  -1   4  11      785.44      800.98     13.75 o 
   0   4  11       84.74       91.59      5.72 o 
   1   4  11       26.01       28.22      3.75 o 
   2   4  11        2.17        1.98      2.27 o 
   3   4  11       93.30       92.06      7.61 o 
   4   4  11       40.00       37.40      6.15 o 
   5   4  11       18.39       17.06      6.56 o 
   6   4  11        9.16        3.51      8.23 o 
  -7   5  11        1.21        2.56      6.98 o 
  -6   5  11      146.90      161.72      8.76 o 
  -5   5  11       86.77       90.86      6.64 o 
  -4   5  11      162.88      165.12      7.62 o 
  -3   5  11      552.66      527.86     11.52 o 
  -2   5  11     1374.28     1322.38     20.37 o 
  -1   5  11      101.03      100.81      5.18 o 
   0   5  11     1055.86     1025.26     20.30 o 
   1   5  11      120.21      112.83     15.05 o 
   2   5  11      601.77      586.73     12.36 o 
   3   5  11       59.91       72.75      7.22 o 
   4   5  11      256.06      276.64     12.82 o 
   5   5  11      200.20      227.97     40.94 o 
  -6   6  11      179.79      187.11     12.39 o 
  -5   6  11        3.52       -1.07      3.39 o 
  -4   6  11        4.49        3.63      3.19 o 
  -3   6  11      127.54      111.90      8.08 o 
  -2   6  11        1.79        0.18      2.20 o 
  -1   6  11      115.73      136.87      6.19 o 
   0   6  11      144.53      139.84      7.34 o 
   1   6  11      972.72      908.52     18.70 o 
   2   6  11       70.49       65.68      4.87 o 
   3   6  11       30.80       32.79      5.95 o 
   4   6  11        6.40       -0.78      4.03 o 
   5   6  11       26.60       26.83      6.32 o 
  -6   7  11       57.22       68.95      7.25 o 
  -5   7  11      108.17      104.15      7.59 o 
  -4   7  11      407.45      407.53     28.92 o 
  -3   7  11      325.56      313.76     12.90 o 
  -2   7  11      326.95      315.29     14.29 o 
  -1   7  11      507.82      492.55     14.04 o 
   0   7  11      159.94      150.62      6.94 o 
   1   7  11      441.46      443.40     13.02 o 
   2   7  11      727.64      720.91     20.16 o 
   3   7  11      276.63      264.41     18.15 o 
   4   7  11      198.85      194.49     23.33 o 
   5   7  11      195.94      217.32     13.18 o 
  -6   8  11        0.12        1.41      4.49 o 
  -5   8  11        0.53       -4.49      3.44 o 
  -4   8  11        0.80       -5.19      3.46 o 
  -3   8  11        2.42        1.95      4.82 o 
  -2   8  11       43.92       40.42      5.60 o 
  -1   8  11       23.75       24.35      3.87 o 
   0   8  11       10.81        9.50      3.03 o 
   1   8  11        0.04       -1.63      2.85 o 
   2   8  11        2.24        6.80      4.35 o 
   3   8  11        0.63        0.52      4.22 o 
   4   8  11        6.54        4.81      4.92 o 
  -5   9  11      216.52      240.73     13.95 o 
  -4   9  11      341.75      374.71     47.23 o 
  -3   9  11      381.54      387.92     15.47 o 
  -2   9  11      149.86      158.79     10.08 o 
  -1   9  11      813.48      775.00     16.09 o 
   0   9  11      744.37      724.37     15.13 o 
   1   9  11       86.97       94.05      7.26 o 
   2   9  11      442.72      447.31     16.82 o 
   3   9  11      381.46      402.99     16.63 o 
   4   9  11       67.64       70.60      9.17 o 
  -4  10  11        5.38        0.52      5.03 o 
  -3  10  11        7.89       -0.19      4.62 o 
  -2  10  11       20.57       17.98      5.58 o 
  -1  10  11        6.04        4.17      3.35 o 
   0  10  11        2.38        4.58      3.53 o 
   1  10  11      108.09       91.85     11.72 o 
   2  10  11       78.14       82.34     17.36 o 
   3  10  11       16.75        9.14      5.58 o 
  -4  11  11       58.42       56.55      8.94 o 
  -3  11  11      229.85      234.48     17.41 o 
  -2  11  11      129.82      120.41     10.02 o 
  -1  11  11      145.30      148.67      8.13 o 
   0  11  11      156.30      164.10      8.12 o 
   1  11  11      155.01      157.00     14.87 o 
   2  11  11       83.40       91.50      9.82 o 
  -2  12  11       12.45       22.97      6.76 o 
  -1  12  11        1.40        2.87      5.13 o 
   0  12  11       16.47       11.75      5.38 o 
   1  12  11        1.55       -0.06      4.90 o 
  -7   0  12       43.05       46.19     10.62 o 
  -6   0  12      157.47      177.19     14.30 o 
  -5   0  12      301.92      290.13     10.51 o 
  -4   0  12      655.57      655.29     15.17 o 
  -3   0  12     1088.98     1071.52     19.73 o 
  -2   0  12     1307.94     1343.80     32.01 o 
  -1   0  12      633.51      599.54     19.28 o 
   0   0  12      850.01      824.80     23.28 o 
   1   0  12     1991.56     1931.33     29.18 o 
   2   0  12     3100.29     2996.94     42.48 o 
   3   0  12        2.89        5.42      3.25 o 
   4   0  12     1465.39     1520.69     27.96 o 
   5   0  12      417.59      418.13     21.99 o 
   6   0  12       91.82       62.36     11.95 o 
  -7   1  12       47.24       45.64      7.33 o 
  -6   1  12        4.95        1.86      4.26 o 
  -5   1  12       12.35       18.36      3.47 o 
  -4   1  12        1.36        0.95      1.62 o 
  -3   1  12        8.18       10.11      2.17 o 
  -2   1  12       20.31       19.62      3.79 o 
  -1   1  12       47.11       49.17      4.42 o 
   0   1  12      277.67      310.34      9.62 o 
   1   1  12      336.87      369.31      7.52 o 
   2   1  12      192.64      186.25      5.71 o 
   3   1  12        0.54        0.34      1.98 o 
   4   1  12       21.21       18.88      5.20 o 
   5   1  12        0.33       -6.43      6.28 o 
   6   1  12        0.60       17.97      9.16 o 
  -7   2  12       91.97       93.26      9.10 o 
  -6   2  12      392.19      408.35     14.45 o 
  -5   2  12      144.17      151.90      5.95 o 
  -4   2  12      198.54      211.12      6.32 o 
  -3   2  12     1451.61     1426.62     15.22 o 
  -2   2  12      893.40      881.40     27.34 o 
  -1   2  12      336.56      337.53     10.12 o 
   0   2  12      642.57      610.14     14.00 o 
   1   2  12     1258.64     1230.18     29.29 o 
   2   2  12      563.85      549.17     11.62 o 
   3   2  12      186.37      185.82      7.16 o 
   4   2  12      190.53      202.08     10.44 o 
   5   2  12      282.53      285.76     19.26 o 
  -7   3  12       37.92       23.81      9.12 o 
  -6   3  12       30.48       25.33      8.19 o 
  -5   3  12       89.26       82.41      5.89 o 
  -4   3  12        6.13        5.70      3.13 o 
  -3   3  12      344.77      352.63      9.07 o 
  -2   3  12       38.63       30.90      3.47 o 
  -1   3  12        9.00        8.13      2.80 o 
   0   3  12       10.87        7.26      2.79 o 
   1   3  12        2.49        4.80      2.62 o 
   2   3  12        9.19        5.09      2.41 o 
   3   3  12       11.15        8.69      3.54 o 
   4   3  12       63.50       71.42      7.30 o 
   5   3  12       32.13       27.32      9.08 o 
  -7   4  12        6.47        9.71      8.40 o 
  -6   4  12       81.60       77.22      7.88 o 
  -5   4  12       89.95       99.04      6.55 o 
  -4   4  12       41.51       36.49      4.40 o 
  -3   4  12      485.87      486.18     10.97 o 
  -2   4  12        4.87        0.67      2.06 o 
  -1   4  12      124.18      125.80      6.90 o 
   0   4  12     1096.15     1102.92     30.29 o 
   1   4  12      433.47      446.84     12.34 o 
   2   4  12      437.46      424.21     14.49 o 
   3   4  12      197.45      203.64     10.42 o 
   4   4  12       82.04      103.24      8.81 o 
   5   4  12      182.75      178.38     11.34 o 
  -6   5  12       44.15       52.14      6.11 o 
  -5   5  12        2.55        5.64      3.39 o 
  -4   5  12       66.89       59.64      5.40 o 
  -3   5  12        0.06       -0.11      2.14 o 
  -2   5  12        1.28        0.75      2.21 o 
  -1   5  12      118.16      127.59     10.45 o 
   0   5  12       94.90       92.13      6.20 o 
   1   5  12        0.01       -3.05      2.09 o 
   2   5  12       24.26       22.97      4.21 o 
   3   5  12       47.91       44.05      6.43 o 
   4   5  12       11.05        6.94      4.57 o 
   5   5  12        1.03        0.55      4.79 o 
  -6   6  12       56.32       59.57      6.52 o 
  -5   6  12      206.07      218.32      9.58 o 
  -4   6  12      160.40      141.06      9.52 o 
  -3   6  12      318.68      337.53     12.89 o 
  -2   6  12      292.69      274.15     10.27 o 
  -1   6  12     1191.42     1159.48     18.70 o 
   0   6  12        6.73        1.42      4.40 o 
   1   6  12        5.81        3.92      3.12 o 
   2   6  12      330.01      329.39      9.90 o 
   3   6  12      251.89      270.75     16.21 o 
   4   6  12      291.79      255.09     13.10 o 
   5   6  12       59.50       76.05     15.12 o 
  -6   7  12       73.80       63.30      8.80 o 
  -5   7  12       20.32       23.60      4.92 o 
  -4   7  12      119.66      118.10     10.60 o 
  -3   7  12        4.91        0.86      3.68 o 
  -2   7  12      126.27      103.36      5.99 o 
  -1   7  12      206.28      217.19      7.95 o 
   0   7  12      116.95      103.11      7.12 o 
   1   7  12       62.57       58.88      7.11 o 
   2   7  12       13.46        7.23      5.06 o 
   3   7  12        8.31        9.79      5.86 o 
   4   7  12        3.39        3.55      7.10 o 
  -5   8  12      177.84      206.67     16.67 o 
  -4   8  12      154.96      174.89     11.40 o 
  -3   8  12       86.68       91.66      8.48 o 
  -2   8  12      224.34      212.94      9.35 o 
  -1   8  12      540.44      554.45     13.75 o 
   0   8  12      411.39      422.22     11.29 o 
   1   8  12      478.90      485.26     14.60 o 
   2   8  12      190.15      219.71     11.86 o 
   3   8  12      275.56      274.94     13.93 o 
   4   8  12      118.21      110.16     10.41 o 
  -5   9  12       14.56       11.79      7.60 o 
  -4   9  12        0.02        2.12      4.65 o 
  -3   9  12       36.94       39.65      6.97 o 
  -2   9  12      119.44      102.01      8.64 o 
  -1   9  12       10.87       10.36      3.59 o 
   0   9  12        1.83        1.07      2.84 o 
   1   9  12       55.08       53.70      9.84 o 
   2   9  12       10.67       13.78      5.41 o 
   3   9  12        0.12        2.94      4.76 o 
  -4  10  12       59.45       65.04      8.83 o 
  -3  10  12      153.51      136.11     10.71 o 
  -2  10  12      147.68      136.83     10.12 o 
  -1  10  12      198.76      185.28      8.55 o 
   0  10  12      505.94      499.42     13.71 o 
   1  10  12       13.76        7.36      6.31 o 
   2  10  12      308.84      303.17     14.93 o 
   3  10  12      164.42      174.72     12.76 o 
  -3  11  12        2.96       -2.48      5.27 o 
  -2  11  12        4.66       -1.82      4.67 o 
  -1  11  12       80.85       81.47     11.41 o 
   0  11  12       13.43       16.02      4.36 o 
   1  11  12       22.89       17.84      7.51 o 
   2  11  12       12.07        0.71      5.16 o 
  -2  12  12       20.93       24.51      6.86 o 
  -1  12  12      227.73      249.28     13.09 o 
   0  12  12       43.77       47.88      7.48 o 
  -7   1  13       72.32       78.21      8.75 o 
  -6   1  13      122.43      105.36      8.61 o 
  -5   1  13      285.49      276.16      8.97 o 
  -4   1  13      210.20      214.82      5.68 o 
  -3   1  13      655.43      646.22     11.80 o 
  -2   1  13      937.29      938.84     18.68 o 
  -1   1  13      499.91      481.44     12.66 o 
   0   1  13      134.76      133.19      6.84 o 
   1   1  13      983.28      983.74     15.97 o 
   2   1  13      523.13      518.19     12.31 o 
   3   1  13      357.40      336.01      9.62 o 
   4   1  13      809.67      834.29     20.54 o 
   5   1  13       86.16       86.25     12.53 o 
  -7   2  13        6.08        9.34      6.25 o 
  -6   2  13        4.16        4.26      4.48 o 
  -5   2  13       49.20       49.20      4.16 o 
  -4   2  13      180.77      196.39      5.50 o 
  -3   2  13       16.85       20.07      3.09 o 
  -2   2  13      513.93      536.21     13.58 o 
  -1   2  13       21.37       27.70      4.13 o 
   0   2  13       31.72       27.98      5.01 o 
   1   2  13       38.09       41.08      4.72 o 
   2   2  13       13.79       20.74      3.33 o 
   3   2  13       77.16       84.69      5.47 o 
   4   2  13       13.61       12.27      6.25 o 
   5   2  13        0.00        0.00      6.33 o 
  -7   3  13       10.50        8.68      8.27 o 
  -6   3  13      606.52      593.04     26.94 o 
  -5   3  13       48.63       32.95      4.62 o 
  -4   3  13        2.12        2.38      2.12 o 
  -3   3  13      896.82      869.18     15.28 o 
  -2   3  13       61.90       77.36      7.37 o 
  -1   3  13      982.86      960.69     34.21 o 
   0   3  13      186.78      185.08      8.12 o 
   1   3  13      412.79      384.55     11.60 o 
   2   3  13      482.76      474.76     15.20 o 
   3   3  13       74.05       68.10     13.89 o 
   4   3  13        2.84        2.43      4.17 o 
   5   3  13      146.38      144.29     15.62 o 
  -6   4  13       17.32       25.41      7.64 o 
  -5   4  13       61.65       58.73      5.62 o 
  -4   4  13      102.43      110.95      6.61 o 
  -3   4  13        4.87        5.97      3.08 o 
  -2   4  13      455.50      433.99     10.57 o 
  -1   4  13      141.27      149.01      7.62 o 
   0   4  13       21.27       21.09      3.96 o 
   1   4  13       60.43       52.30      5.22 o 
   2   4  13       13.13        9.41      3.08 o 
   3   4  13       60.54       55.79      7.98 o 
   4   4  13        7.34       14.56      5.29 o 
   5   4  13       25.31       21.46      6.32 o 
  -6   5  13       55.14       60.99      6.51 o 
  -5   5  13      185.00      171.80      8.51 o 
  -4   5  13      186.12      191.56     22.69 o 
  -3   5  13      180.71      186.29      9.49 o 
  -2   5  13      175.65      192.74     12.16 o 
  -1   5  13        9.06       10.85      3.59 o 
   0   5  13      125.54      125.46      7.24 o 
   1   5  13        8.07        5.85      3.20 o 
   2   5  13      267.02      279.33     16.15 o 
   3   5  13       18.92       31.61     12.85 o 
   4   5  13      340.10      324.63     14.56 o 
   5   5  13       46.10       52.08      8.12 o 
  -6   6  13        3.62        1.54      4.05 o 
  -5   6  13       37.14       25.67      4.87 o 
  -4   6  13       11.68       15.02      4.87 o 
  -3   6  13       27.87       28.29      3.87 o 
  -2   6  13        0.66       -0.60      2.48 o 
  -1   6  13       55.04       52.97      4.76 o 
   0   6  13      238.78      231.51     14.33 o 
   1   6  13      216.99      203.39      9.17 o 
   2   6  13      137.43      128.93     15.49 o 
   3   6  13       15.94       19.83      5.52 o 
   4   6  13        5.77       -2.65      4.34 o 
  -6   7  13       11.71       11.40      4.84 o 
  -5   7  13      160.00      167.99     11.51 o 
  -4   7  13      330.01      328.36     13.88 o 
  -3   7  13       47.87       55.45      6.90 o 
  -2   7  13       83.18       85.76      5.81 o 
  -1   7  13      716.17      717.73     14.98 o 
   0   7  13      300.83      302.40     17.51 o 
   1   7  13      444.99      437.33     13.66 o 
   2   7  13       63.97       65.27      8.01 o 
   3   7  13      164.75      169.93     11.39 o 
   4   7  13      267.76      300.52     14.95 o 
  -5   8  13        0.79       -2.49      4.78 o 
  -4   8  13      120.43      111.91      9.67 o 
  -3   8  13       14.10        8.13      4.27 o 
  -2   8  13      155.98      124.40      7.05 o 
  -1   8  13        2.89        2.99      3.11 o 
   0   8  13       11.41       19.54      4.71 o 
   1   8  13        0.01       -1.70      3.21 o 
   2   8  13       89.64      101.54      9.54 o 
   3   8  13        0.87        1.00      4.74 o 
   4   8  13        9.59       13.14      5.89 o 
  -5   9  13      127.63      127.53     11.41 o 
  -4   9  13       94.72       87.13      9.58 o 
  -3   9  13      106.53      106.29      9.58 o 
  -2   9  13       65.57       60.84      7.39 o 
  -1   9  13      469.06      460.54     18.05 o 
   0   9  13      292.92      302.20     12.26 o 
   1   9  13       45.38       45.13      9.99 o 
   2   9  13      242.59      233.31     19.13 o 
   3   9  13      143.73      143.03     15.66 o 
  -4  10  13        1.81        1.04      6.47 o 
  -3  10  13        1.78        1.80      5.22 o 
  -2  10  13       26.82       29.52      6.31 o 
  -1  10  13        6.59        7.16      3.54 o 
   0  10  13       12.07       10.47      3.76 o 
   1  10  13       17.66       19.25      8.23 o 
   2  10  13       30.17       27.32      7.00 o 
  -3  11  13       38.44       37.83      7.60 o 
  -2  11  13       40.98       33.29      6.89 o 
  -1  11  13      132.91      140.99      8.40 o 
   0  11  13      152.50      148.69      8.34 o 
   1  11  13       82.30       73.53     12.50 o 
  -7   0  14       67.44       81.85     13.05 o 
  -6   0  14      226.35      217.20     16.27 o 
  -5   0  14      235.89      242.70     10.07 o 
  -4   0  14      264.17      289.36     10.69 o 
  -3   0  14      665.06      721.63     23.53 o 
  -2   0  14      708.85      700.04     22.81 o 
  -1   0  14      234.08      216.82     12.51 o 
   0   0  14     1034.81     1022.07     28.19 o 
   1   0  14     1791.35     1811.79     29.21 o 
   2   0  14       76.95       85.73      6.46 o 
   3   0  14      359.31      368.79     17.54 o 
  -7   1  14        8.49        4.78      5.81 o 
  -6   1  14        0.15        2.99      7.28 o 
  -5   1  14        4.27        2.32      2.99 o 
  -4   1  14        2.90       -0.16      2.10 o 
  -3   1  14        0.56        1.03      2.61 o 
  -2   1  14      180.65      169.01      7.98 o 
  -1   1  14       26.29       24.46      4.01 o 
   0   1  14        2.98        7.49      3.18 o 
   1   1  14       37.69       38.03      3.97 o 
   2   1  14       59.31       61.92      4.82 o 
   3   1  14      232.13      213.62      8.17 o 
   4   1  14        3.67       -3.11      3.78 o 
   5   1  14        7.24        3.68      7.55 o 
  -6   2  14      328.80      312.42     19.89 o 
  -5   2  14       41.34       48.42      5.01 o 
  -4   2  14      140.34      136.18      5.55 o 
  -3   2  14      421.76      421.25     12.62 o 
  -2   2  14      237.28      232.91      9.29 o 
  -1   2  14      722.12      766.38     17.15 o 
   0   2  14      243.11      206.50     20.17 o 
   1   2  14      359.52      359.48      9.75 o 
   2   2  14      343.93      324.68      9.49 o 
   3   2  14      175.19      175.05      7.45 o 
   4   2  14      723.02      721.04     20.09 o 
   5   2  14       32.69       41.07     10.77 o 
  -6   3  14       40.69       36.75     10.05 o 
  -5   3  14      112.37      114.27      8.70 o 
  -4   3  14      138.08      123.92      5.52 o 
  -3   3  14      121.31      131.54      8.90 o 
  -2   3  14      151.31      170.11      8.28 o 
  -1   3  14       50.52       51.32      5.42 o 
   0   3  14       44.70       45.45      6.44 o 
   1   3  14        7.96        9.60      3.36 o 
   2   3  14       19.22       21.30      3.66 o 
   3   3  14       10.35        6.07      4.26 o 
   4   3  14       17.12       13.20      9.81 o 
   5   3  14        4.49       15.98      8.72 o 
  -6   4  14      145.11      149.58     10.23 o 
  -5   4  14      154.56      153.23     17.11 o 
  -4   4  14      336.68      363.48     13.29 o 
  -3   4  14       92.89       97.83      5.75 o 
  -2   4  14      170.22      164.83     14.54 o 
  -1   4  14     1285.43     1258.24     23.84 o 
   0   4  14      374.21      361.50     11.93 o 
   1   4  14       68.10       61.45      5.76 o 
   2   4  14       96.04      103.80      6.19 o 
   3   4  14       63.31       58.28      7.15 o 
   4   4  14       85.07       89.25      8.85 o 
  -6   5  14        0.01        1.29      3.82 o 
  -5   5  14       50.78       47.83      5.60 o 
  -4   5  14        3.07        4.99      3.91 o 
  -3   5  14        3.53        3.81      2.66 o 
  -2   5  14      356.95      342.68     11.62 o 
  -1   5  14       70.03       67.80     10.67 o 
   0   5  14      244.55      260.52     21.45 o 
   1   5  14        0.60        2.49      2.95 o 
   2   5  14        0.17       -1.83      2.66 o 
   3   5  14        3.38       -1.84      4.00 o 
   4   5  14        9.91        3.90      5.19 o 
  -6   6  14      133.06      136.94      9.91 o 
  -5   6  14       83.25       83.60      8.66 o 
  -4   6  14      358.90      344.78     13.89 o 
  -3   6  14      232.35      220.95      8.36 o 
  -2   6  14      239.93      254.25      8.85 o 
  -1   6  14       45.58       52.48      5.88 o 
   0   6  14       50.37       51.42      5.79 o 
   1   6  14      551.15      562.31     15.83 o 
   2   6  14      392.71      373.11     15.07 o 
   3   6  14      196.19      218.61     12.29 o 
   4   6  14      100.03      118.08     30.46 o 
  -5   7  14        1.43        4.33      4.85 o 
  -4   7  14        0.18       -3.99      3.97 o 
  -3   7  14       22.79       17.53      5.51 o 
  -2   7  14        8.27        9.61      3.52 o 
  -1   7  14      179.92      168.01      9.75 o 
   0   7  14        2.54        3.67      4.40 o 
   1   7  14       30.90       23.66      4.85 o 
   2   7  14       53.13       55.80      7.55 o 
   3   7  14        5.10        9.34      5.18 o 
   4   7  14        5.61        4.71      5.64 o 
  -5   8  14      100.22      112.31     10.42 o 
  -4   8  14      139.99      137.20     10.51 o 
  -3   8  14      287.65      264.06     12.83 o 
  -2   8  14      179.15      177.90      8.12 o 
  -1   8  14      374.68      382.34     13.08 o 
   0   8  14      311.12      308.76     12.49 o 
   1   8  14      356.88      361.93     13.21 o 
   2   8  14      150.17      145.43     11.28 o 
   3   8  14       60.45       67.35      9.59 o 
  -4   9  14        6.10        7.54      5.33 o 
  -3   9  14        2.04        1.21      4.83 o 
  -2   9  14        0.15       -2.13      3.88 o 
  -1   9  14        4.24        5.49      3.52 o 
   0   9  14        0.45        4.55      5.92 o 
   1   9  14       42.18       35.31      9.76 o 
   2   9  14       60.95       51.11      7.94 o 
  -3  10  14      102.08      126.09     10.63 o 
  -2  10  14      137.93      134.98     19.12 o 
  -1  10  14      236.42      224.86     10.04 o 
   0  10  14      119.46      122.90     16.02 o 
   1  10  14       90.02      128.82     15.02 o 
   2  10  14      214.42      193.84     13.47 o 
  -2  11  14       10.71        5.45      5.28 o 
  -1  11  14        5.90        0.29      3.93 o 
   0  11  14        7.95       18.01      6.60 o 
  -6   1  15      171.38      195.11     16.44 o 
  -5   1  15      141.24      131.95      8.60 o 
  -4   1  15      301.34      310.80     18.72 o 
  -3   1  15      165.60      171.44      8.33 o 
  -2   1  15      339.21      373.59     28.33 o 
  -1   1  15      264.45      289.77     10.57 o 
   0   1  15      548.62      587.91     15.16 o 
   1   1  15     1172.24     1148.22     18.56 o 
   2   1  15      155.20      153.82      6.93 o 
   3   1  15      468.89      484.36     12.31 o 
   4   1  15      327.45      338.74     18.75 o 
  -6   2  15        0.06       -6.31      6.56 o 
  -5   2  15       50.96       46.06      6.19 o 
  -4   2  15       55.50       46.96      5.38 o 
  -3   2  15       41.90       44.37      5.32 o 
  -2   2  15        5.25        4.83      4.76 o 
  -1   2  15        1.50       -0.42      3.67 o 
   0   2  15        0.49        1.69      2.93 o 
   1   2  15       20.21       19.12      4.28 o 
   2   2  15        1.58        6.11      2.94 o 
   3   2  15       46.49       52.53      5.13 o 
   4   2  15       94.24       91.77      8.67 o 
  -6   3  15      141.74      175.31     16.48 o 
  -5   3  15        1.61       -0.49      3.15 o 
  -4   3  15      694.11      694.07     14.36 o 
  -3   3  15      775.71      744.46     40.83 o 
  -2   3  15      147.91      162.77      8.25 o 
  -1   3  15      372.42      387.51     12.58 o 
   0   3  15      761.05      738.84     33.60 o 
   1   3  15      158.86      161.61     15.76 o 
   2   3  15      167.52      170.11     16.74 o 
   3   3  15        2.45        4.43      4.75 o 
   4   3  15      417.21      448.34     16.72 o 
  -6   4  15        4.27        9.49      5.37 o 
  -5   4  15       84.04       71.51      6.30 o 
  -4   4  15        5.08        5.25      4.00 o 
  -3   4  15        0.60        2.64      2.70 o 
  -2   4  15       19.23       19.28      4.12 o 
  -1   4  15        0.14        1.26      3.01 o 
   0   4  15      146.69      152.46     15.59 o 
   1   4  15        1.66        6.69      3.56 o 
   2   4  15       85.56       84.06      9.66 o 
   3   4  15       40.52       45.23      6.92 o 
   4   4  15       18.33       18.83      5.77 o 
  -6   5  15       31.87       37.25      6.98 o 
  -5   5  15      197.25      206.33     16.46 o 
  -4   5  15      193.76      202.81     10.82 o 
  -3   5  15      138.77      138.27      6.98 o 
  -2   5  15      167.68      172.40      9.15 o 
  -1   5  15      433.93      405.56     24.64 o 
   0   5  15       24.04       30.84      5.04 o 
   1   5  15     1232.88     1165.11     34.11 o 
   2   5  15       82.03       81.58      8.84 o 
   3   5  15      352.44      365.84     19.00 o 
   4   5  15       63.73       66.26     11.34 o 
  -5   6  15       36.01       37.46      6.88 o 
  -4   6  15       14.41       12.78      4.94 o 
  -3   6  15       13.44       10.12      3.38 o 
  -2   6  15      352.19      320.08     11.16 o 
  -1   6  15        0.23        0.38      3.84 o 
   0   6  15       73.02       74.85      6.84 o 
   1   6  15       34.25       33.69      5.52 o 
   2   6  15        1.56       -3.15      4.21 o 
   3   6  15        0.83        1.24      4.66 o 
  -5   7  15      172.05      191.62     12.22 o 
  -4   7  15      110.02      106.90     10.22 o 
  -3   7  15      127.57      110.58      9.35 o 
  -2   7  15      507.40      477.47     12.89 o 
  -1   7  15      338.43      308.22     12.30 o 
   0   7  15      125.92      120.33      9.38 o 
   1   7  15       86.42       85.67      7.58 o 
   2   7  15      330.61      323.66     15.07 o 
   3   7  15      151.15      167.45     12.16 o 
  -4   8  15        1.46       -3.43      4.84 o 
  -3   8  15        1.54        2.85      7.20 o 
  -2   8  15       27.65       18.42      4.10 o 
  -1   8  15        0.84        0.71      3.70 o 
   0   8  15        0.02       -0.74      3.70 o 
   1   8  15       44.10       52.25      7.31 o 
   2   8  15        3.80       -5.31      4.13 o 
   3   8  15        3.14        6.44      5.65 o 
  -4   9  15       27.36       25.10      6.71 o 
  -3   9  15      118.13      111.44      9.81 o 
  -2   9  15      125.62      113.18      9.41 o 
  -1   9  15      248.88      249.36      9.92 o 
   0   9  15      136.85      131.52      9.28 o 
   1   9  15       40.29       35.38      9.71 o 
   2   9  15      255.73      272.69     15.10 o 
  -2  10  15        2.60       -2.02      4.37 o 
  -1  10  15        0.07       -5.23      3.48 o 
   0  10  15       18.41        7.95      6.39 o 
   1  10  15       23.69       34.52      7.60 o 
  -6   0  16       47.85       56.73     11.13 o 
  -5   0  16       86.48       92.33      8.30 o 
  -4   0  16      114.90      121.90     11.05 o 
  -3   0  16      221.34      201.99     13.35 o 
  -2   0  16       16.58        7.13      4.91 o 
  -1   0  16       46.35       40.56      7.43 o 
   0   0  16      628.09      678.19     23.85 o 
   1   0  16      412.24      392.00     18.22 o 
   2   0  16        2.50        4.70      4.89 o 
   3   0  16      482.89      548.08     22.96 o 
  -6   1  16        0.37       -3.70      6.35 o 
  -5   1  16       13.71       10.10      4.59 o 
  -4   1  16        0.08       -2.48      4.75 o 
  -3   1  16      104.58       92.98      6.99 o 
  -2   1  16       27.14       24.13      4.60 o 
  -1   1  16        6.01        4.25      5.00 o 
   0   1  16        4.69        2.43      3.65 o 
   1   1  16       29.78       25.99      4.84 o 
   2   1  16       29.44       22.47      4.61 o 
   3   1  16      121.42      114.07      9.76 o 
   4   1  16        0.69       -7.96      5.31 o 
  -6   2  16       19.69       17.03      9.03 o 
  -5   2  16        6.18        5.45      4.05 o 
  -4   2  16      255.92      268.59     25.46 o 
  -3   2  16      450.54      445.84     13.67 o 
  -2   2  16      224.76      231.96     10.00 o 
  -1   2  16      149.01      147.37      8.30 o 
   0   2  16      158.20      158.51     12.34 o 
   1   2  16      634.00      661.76     17.93 o 
   2   2  16      222.47      221.33      8.50 o 
   3   2  16      154.61      180.25      8.29 o 
   4   2  16       93.22       99.09      9.10 o 
  -6   3  16        1.62        3.24      7.83 o 
  -5   3  16        2.97        7.79      3.84 o 
  -4   3  16        3.83        3.80      3.54 o 
  -3   3  16       18.95       13.06      5.60 o 
  -2   3  16       16.49       21.76      5.18 o 
  -1   3  16        5.74        2.89      4.09 o 
   0   3  16       27.73       36.58      5.28 o 
   1   3  16        1.19       -1.23      2.82 o 
   2   3  16        5.82        3.44      3.28 o 
   3   3  16       63.69       70.50      8.58 o 
   4   3  16       19.42       21.67     13.85 o 
  -6   4  16      159.42      181.65     11.46 o 
  -5   4  16      113.01      117.03     11.49 o 
  -4   4  16      262.43      270.55     12.27 o 
  -3   4  16       69.89       84.36      7.07 o 
  -2   4  16      686.37      628.27     33.12 o 
  -1   4  16      198.78      213.25     24.33 o 
   0   4  16       21.77       17.56      4.42 o 
   1   4  16      197.17      200.95      8.36 o 
   2   4  16      127.69      135.73      7.27 o 
   3   4  16      106.16      106.81      9.28 o 
   4   4  16      158.91      126.98     19.06 o 
  -5   5  16       91.32       83.04      8.49 o 
  -4   5  16        1.47       -1.23      4.10 o 
  -3   5  16       16.37       10.45      3.45 o 
  -2   5  16        0.14        1.90      3.49 o 
  -1   5  16      281.61      260.14     11.11 o 
   0   5  16      184.10      184.59      9.75 o 
   1   5  16      145.37      119.32      8.13 o 
   2   5  16        6.91        2.21      5.26 o 
   3   5  16        7.58       12.74      5.56 o 
  -5   6  16      106.79      114.52      9.70 o 
  -4   6  16      130.55      126.34      9.68 o 
  -3   6  16       12.72       14.02      3.80 o 
  -2   6  16      240.41      256.91     19.98 o 
  -1   6  16      145.16      140.17      9.02 o 
   0   6  16      444.10      418.13     14.24 o 
   1   6  16      269.39      275.56     11.90 o 
   2   6  16      148.74      142.47     10.91 o 
   3   6  16      155.09      159.59     11.85 o 
  -4   7  16        2.74        3.68      5.10 o 
  -3   7  16       14.65        2.91      4.63 o 
  -2   7  16      114.04      104.05      8.45 o 
  -1   7  16       60.76       56.21      6.80 o 
   0   7  16       22.69       23.40      5.23 o 
   1   7  16       18.60       18.61      7.94 o 
   2   7  16       12.54        6.32      6.25 o 
  -4   8  16       77.09       90.84     12.27 o 
  -3   8  16       40.21       40.99     17.42 o 
  -2   8  16       59.10       54.62      5.89 o 
  -1   8  16      246.97      264.71     12.30 o 
   0   8  16       83.82       88.70      8.09 o 
   1   8  16       12.32        8.12      6.46 o 
   2   8  16       69.56       68.90      9.28 o 
  -3   9  16        0.35        2.79      5.17 o 
  -2   9  16        0.25        1.30      3.65 o 
  -1   9  16        3.83        4.35      4.60 o 
   0   9  16        0.81       -3.20      4.16 o 
   1   9  16       18.29       20.37      6.32 o 
  -1  10  16       64.33       67.33      8.26 o 
  -6   1  17       54.66       44.01     10.79 o 
  -5   1  17        2.13       -0.97      4.00 o 
  -4   1  17      140.30      127.95      8.31 o 
  -3   1  17       22.67       23.29      4.99 o 
  -2   1  17      334.43      355.54     12.46 o 
  -1   1  17       44.84       45.29     10.82 o 
   0   1  17      328.57      344.10     12.30 o 
   1   1  17      119.57      132.93      8.45 o 
   2   1  17       68.85       73.32      6.99 o 
   3   1  17      147.25      138.28      9.23 o 
  -6   2  17       60.54       57.98     11.98 o 
  -5   2  17        0.05       -0.25      5.23 o 
  -4   2  17       47.77       42.95      5.86 o 
  -3   2  17       27.35       20.12      9.92 o 
  -2   2  17       37.22       38.76      5.61 o 
  -1   2  17        3.33        0.08      3.15 o 
   0   2  17       12.72        8.91      4.97 o 
   1   2  17       27.13       24.26      5.30 o 
   2   2  17       15.62       16.26      4.84 o 
   3   2  17      110.88       96.26     12.29 o 
  -5   3  17      266.13      259.29     17.06 o 
  -4   3  17       84.50       80.58      7.78 o 
  -3   3  17      303.93      295.97     11.79 o 
  -2   3  17       71.83       65.90      6.72 o 
  -1   3  17      248.03      264.20     11.28 o 
   0   3  17       68.88       65.62      6.66 o 
   1   3  17       63.08       66.44      5.77 o 
   2   3  17       77.99       66.22      5.86 o 
   3   3  17      457.21      455.18     16.53 o 
  -5   4  17        8.86       15.61      5.27 o 
  -4   4  17       39.07       20.55      7.39 o 
  -3   4  17       68.59       52.31      6.30 o 
  -2   4  17       17.15       17.48      5.02 o 
  -1   4  17       34.23       43.42      9.07 o 
   0   4  17        2.14        6.10      3.90 o 
   1   4  17       96.34       95.50      8.94 o 
   2   4  17       29.24       27.06      4.64 o 
   3   4  17        8.43        7.65      5.31 o 
  -5   5  17       43.57       57.20      7.79 o 
  -4   5  17      265.51      285.01     13.24 o 
  -3   5  17       19.42       21.83      5.00 o 
  -2   5  17      576.17      547.64     17.09 o 
  -1   5  17      130.04      118.87     14.28 o 
   0   5  17      404.55      393.43     14.18 o 
   1   5  17      424.63      418.30     12.40 o 
   2   5  17       26.65       46.91      7.46 o 
   3   5  17       88.00       82.85      9.46 o 
  -4   6  17       15.46        6.38      4.99 o 
  -3   6  17      132.18       95.35     11.22 o 
  -2   6  17      141.98      139.13      9.27 o 
  -1   6  17      121.35      114.64      8.67 o 
   0   6  17       27.81       25.05      5.73 o 
   1   6  17        3.82        5.72      3.69 o 
   2   6  17       17.70        9.84      5.56 o 
  -4   7  17       19.19       11.72      9.63 o 
  -3   7  17      123.21      119.74      9.73 o 
  -2   7  17       16.57       22.12      5.34 o 
  -1   7  17      122.21      128.39     21.09 o 
   0   7  17       48.67       54.39     13.47 o 
   1   7  17      210.45      209.15      9.85 o 
   2   7  17       61.94       53.04      8.45 o 
  -3   8  17        1.68        1.73      4.74 o 
  -2   8  17        1.05       -4.91      3.89 o 
  -1   8  17       13.73        8.59      4.64 o 
   0   8  17        2.20        1.55      4.35 o 
   1   8  17       31.44       27.88      7.01 o 
  -2   9  17       79.65       72.56     11.68 o 
  -1   9  17       79.87       82.19      8.54 o 
   0   9  17       36.00       37.33     11.92 o 
  -5   0  18        5.89        2.41      5.56 o 
  -4   0  18       42.02       51.52      8.78 o 
  -3   0  18        1.66        3.60      5.04 o 
  -2   0  18      214.76      192.43     14.01 o 
  -1   0  18      183.61      192.43     13.67 o 
   0   0  18      269.78      281.17     16.80 o 
   1   0  18       90.52      101.52     11.49 o 
   2   0  18        5.01       11.87      6.48 o 
   3   0  18      335.52      320.04     18.96 o 
  -5   1  18        8.71        8.68      6.31 o 
  -4   1  18        3.24        6.38      4.25 o 
  -3   1  18        0.04       -7.69      6.02 o 
  -2   1  18       61.54       61.99      8.50 o 
  -1   1  18        0.62        2.62      3.65 o 
   0   1  18        4.74        1.14      3.84 o 
   1   1  18       22.12       26.40      8.41 o 
   2   1  18       20.12       17.97      5.18 o 
   3   1  18       19.66       22.63      5.62 o 
  -5   2  18      218.47      246.93     16.93 o 
  -4   2  18      289.17      299.75     18.65 o 
  -3   2  18      242.86      253.54     11.15 o 
  -2   2  18       29.36       32.01      5.78 o 
  -1   2  18      178.37      196.22     13.77 o 
   0   2  18      395.85      375.15     14.55 o 
   1   2  18       79.08       93.14      7.86 o 
   2   2  18       45.53       42.12      6.13 o 
   3   2  18      109.01      128.73     14.18 o 
  -5   3  18        0.07       -8.15      5.67 o 
  -4   3  18       13.00       18.88      4.84 o 
  -3   3  18       68.71       62.43      7.06 o 
  -2   3  18        0.02       -1.13      3.40 o 
  -1   3  18       24.58       34.69      5.75 o 
   0   3  18       70.43       58.16      6.79 o 
   1   3  18        6.84        4.97      3.45 o 
   2   3  18        0.88        0.42      3.59 o 
   3   3  18       17.55       19.61      8.17 o 
  -5   4  18      104.08       97.90     12.78 o 
  -3   4  18       94.53       92.44      7.80 o 
  -2   4  18      277.03      283.01     12.43 o 
  -1   4  18       91.09      102.41      8.35 o 
   0   4  18      379.35      380.24     22.39 o 
   1   4  18      234.38      225.48     10.06 o 
   2   4  18      146.87      143.36      8.23 o 
  -4   5  18       86.58       87.09     12.13 o 
  -3   5  18        0.35        4.21      4.26 o 
  -2   5  18        2.39        3.41      4.16 o 
  -1   5  18       21.61       20.82      5.30 o 
   0   5  18       94.60       84.63      7.89 o 
   1   5  18        9.34       15.45      4.38 o 
   2   5  18        1.64        3.17      7.59 o 
  -4   6  18       55.12       25.45      8.76 o 
  -3   6  18      110.16      117.49      8.92 o 
  -2   6  18      495.22      485.90     17.83 o 
  -1   6  18       84.50       79.92     15.65 o 
   0   6  18      197.58      210.61     11.28 o 
   1   6  18      217.77      226.15     11.28 o 
   2   6  18       64.44       58.97      9.84 o 
  -3   7  18        8.59        7.09      7.02 o 
  -2   7  18       20.85       15.21      5.20 o 
  -1   7  18       22.79       22.15      5.62 o 
   0   7  18        1.15       -1.11      3.89 o 
   1   7  18       11.42        8.27      4.31 o 
  -2   8  18       46.43       46.86      7.13 o 
  -1   8  18       79.31       86.98      8.58 o 
   0   8  18       24.16       21.93      6.34 o 
  -5   1  19       88.29      114.13     12.65 o 
  -4   1  19      140.49      152.54      9.71 o 
  -3   1  19       93.08      105.49      8.26 o 
  -2   1  19       74.30       89.79     10.61 o 
  -1   1  19      132.22      143.60      9.41 o 
   0   1  19      193.24      194.99     10.27 o 
   1   1  19       51.34       58.50      6.98 o 
   2   1  19       38.72       40.59      6.94 o 
  -4   2  19        6.12        6.06      4.24 o 
  -3   2  19       16.57       18.58      5.05 o 
  -2   2  19       75.17       77.36      7.53 o 
  -1   2  19        1.15        3.63      4.15 o 
   0   2  19       67.93       64.45     10.32 o 
   1   2  19       21.59       20.25      5.39 o 
   2   2  19       17.41       17.60      6.82 o 
  -4   3  19      102.56      113.14      8.65 o 
  -3   3  19      157.01      161.90      9.74 o 
  -2   3  19       95.80      102.56      8.48 o 
  -1   3  19       13.73       14.08      5.05 o 
   0   3  19      520.06      518.20     16.67 o 
   1   3  19      167.52      167.93     20.08 o 
   2   3  19      280.00      290.61     12.96 o 
  -4   4  19        0.28       -5.46      5.44 o 
  -3   4  19       28.23       25.95     11.28 o 
  -2   4  19        6.52        7.55      4.48 o 
  -1   4  19        0.21        0.22      4.34 o 
   0   4  19      321.60      313.38     20.88 o 
   1   4  19       29.98       27.41      5.06 o 
   2   4  19        7.30        2.08      3.78 o 
  -4   5  19       86.41       70.52     11.93 o 
  -3   5  19      219.43      206.54     11.21 o 
  -2   5  19      148.15      159.30     10.39 o 
  -1   5  19      170.42      176.85     22.19 o 
   0   5  19      154.01      171.30     10.76 o 
   1   5  19      103.33      113.83      7.93 o 
  -3   6  19       16.15       12.45      6.40 o 
  -2   6  19       77.60       76.91     13.92 o 
  -1   6  19        0.02       -1.09      4.19 o 
   0   6  19        0.08        1.68      4.49 o 
   1   6  19       23.40       13.97      4.68 o 
  -2   7  19      190.96      158.63     10.70 o 
  -1   7  19       88.36       90.01      8.94 o 
  -4   0  20       56.16       56.92     10.28 o 
  -3   0  20      218.76      208.53     15.72 o 
  -2   0  20      160.54      165.00     14.28 o 
  -1   0  20       44.47       52.77      9.58 o 
   0   0  20      107.67      126.05     13.06 o 
   1   0  20       39.61       46.26      9.46 o 
   2   0  20       16.01        2.65      7.19 o 
  -4   1  20       10.37        9.92      5.01 o 
  -3   1  20       17.06       16.17      8.03 o 
  -2   1  20        0.19        3.73      4.41 o 
  -1   1  20        0.12       -0.60      4.06 o 
   0   1  20        0.46       -6.01      4.01 o 
   1   1  20        5.24        0.98      5.18 o 
   2   1  20       51.23       52.98      7.22 o 
  -4   2  20       86.70       88.28      8.28 o 
  -3   2  20       23.68       46.51      7.23 o 
  -2   2  20       20.82       16.82      5.24 o 
  -1   2  20       67.31       86.33     12.02 o 
   0   2  20      136.33      127.15      9.63 o 
   1   2  20       12.46       17.78      5.54 o 
  -3   3  20       41.54       39.73      6.71 o 
  -2   3  20       10.11        7.47      5.48 o 
  -1   3  20        5.69        6.71      4.61 o 
   0   3  20       60.51       62.84      9.57 o 
   1   3  20       52.10       48.56      7.11 o 
  -3   4  20      167.84      147.88     10.22 o 
  -2   4  20       82.13       92.14     18.01 o 
  -1   4  20      202.96      221.83     12.12 o 
   0   4  20      128.11      133.98      9.88 o 
   1   4  20       58.66       47.64      8.01 o 
  -2   5  20        0.03        0.94      4.73 o 
  -1   5  20       12.18        6.29      7.18 o 
   0   5  20        0.94       -1.10      4.73 o 
  -3   1  21      122.24      128.38      9.71 o 
  -2   1  21       58.60       69.51     11.14 o 
  -1   1  21      101.01       93.49      8.73 o 
   0   1  21       32.07       39.49      6.84 o 
  -3   2  21        2.85       -0.55      4.41 o 
  -2   2  21        7.04        8.60      5.20 o 
  -1   2  21       27.85       23.29      6.13 o 
   0   2  21       28.07       27.75      7.33 o 
  -2   3  21       31.93       48.42      7.30 o 
  -1   3  21      242.45      271.56     17.34 o 
   0   3  21      255.76      244.48     12.46 o 
                                                 
